# Supplementary material for: Regional variation and trends in prostaglandin analogue prescribing for glaucoma in England 2019–2024
Source: Eye (Lond). 2026 Apr 22;40(10):1483–9. doi: 10.1038/s41433-026-04468-3 (PMC13341770; doi:10.1038/s41433-026-04468-3)
Supplement: Supplementary file 2 — Supplementary Table 1 [file 41433_2026_4468_MOESM2_ESM.xlsx]

## Sheet: Bimatoprost
GENERIC (ITEMS)	NHS BARNSLEY	NHS BASILDON AND BRENTWOOD	NHS BASSETLAW	NHS BATH AND NORTH EAST SOMERSET, SWINDON AND WILTSHIRE	NHS BEDFORDSHIRE, LUTON AND MILTON KEYNES	NHS BERKSHIRE WEST	NHS BIRMINGHAM AND SOLIHULL	NHS BLACK COUNTRY	NHS BLACKBURN WITH DARWEN	NHS BLACKPOOL	NHS BOLTON	NHS BRADFORD DISTRICT AND CRAVEN	NHS BRIGHTON AND HOVE	NHS BRISTOL, NORTH SOMERSET AND SOUTH GLOUCESTERSHIRE	NHS BUCKINGHAMSHIRE	NHS BURY	NHS CALDERDALE	NHS CAMBRIDGESHIRE AND PETERBOROUGH	NHS CANNOCK CHASE	NHS CASTLE POINT AND ROCHFORD	NHS CHESHIRE	NHS CHORLEY AND SOUTH RIBBLE	NHS CORNWALL AND THE ISLES OF SCILLY	NHS COUNTY DURHAM	NHS COVENTRY AND WARWICKSHIRE	NHS DERBY AND DERBYSHIRE	NHS DEVON	NHS DONCASTER	NHS DORSET	NHS EAST AND NORTH HERTFORDSHIRE	NHS EAST LANCASHIRE	NHS EAST LEICESTERSHIRE AND RUTLAND	NHS EAST RIDING OF YORKSHIRE	NHS EAST STAFFORDSHIRE	NHS EAST SUSSEX	NHS FRIMLEY	NHS FYLDE AND WYRE	NHS GLOUCESTERSHIRE	NHS GREATER PRESTON	NHS HALTON	NHS HAMPSHIRE, SOUTHAMPTON AND ISLE OF WIGHT	NHS HEREFORDSHIRE AND WORCESTERSHIRE	NHS HERTS VALLEYS	NHS HEYWOOD, MIDDLETON AND ROCHDALE	NHS HULL	NHS IPSWICH AND EAST SUFFOLK	NHS KENT AND MEDWAY	NHS KIRKLEES	NHS KNOWSLEY
2019-12-01	112	177	183	1242	1076	203	726	679	43	389	143	685	178	533	887	162	289	740	133	147	600	380	1022	651	1089	716	1823	478	618	1118	190	314	475	137	632	767	477	873	323	47	869	967	582	275	112	428	1161	581	144
2020-01-01	123	159	179	1274	1122	221	709	700	51	378	153	728	167	544	886	207	290	739	121	157	624	417	1030	604	1107	732	1818	490	586	1077	203	308	538	140	632	709	508	874	342	46	908	1053	589	247	110	442	1129	571	150
2020-02-01	126	147	171	1159	1023	180	626	624	52	369	124	622	164	523	797	143	240	677	119	125	582	347	965	565	976	646	1712	466	554	968	179	280	490	127	560	689	464	815	315	39	834	969	516	246	115	388	1014	524	133
2020-03-01	149	160	196	1355	1198	226	757	717	48	408	167	744	172	572	927	178	289	774	142	165	614	431	1093	627	1175	812	1950	500	643	1114	205	302	566	135	683	820	520	959	338	45	979	1166	643	286	129	461	1208	601	152
2020-04-01	126	168	194	1246	1109	206	682	673	50	408	150	685	149	544	900	169	286	740	142	136	631	367	997	614	1102	694	1754	528	660	1060	188	335	527	118	571	783	468	841	305	49	898	1046	579	265	133	414	1156	570	124
2020-05-01	110	148	155	1102	1020	196	660	636	46	343	143	617	147	523	739	138	271	726	131	134	563	347	970	568	1038	693	1644	469	566	1010	187	278	459	115	573	724	454	853	287	28	837	1013	510	230	116	385	1061	515	115
2020-06-01	115	154	180	1173	1061	194	678	643	52	395	144	636	151	510	811	157	247	700	128	141	564	350	1023	556	1079	671	1739	493	574	1030	205	294	509	127	548	723	487	803	310	45	847	965	497	267	117	376	1098	535	129
2020-07-01	127	159	183	1202	1094	187	685	667	45	405	136	660	147	492	832	163	270	758	132	138	599	356	1028	609	1072	706	1731	511	592	1002	189	290	479	129	589	802	468	863	300	41	875	1091	580	262	110	404	1143	536	129
2020-08-01	118	136	153	1099	1015	194	610	598	41	360	148	598	159	484	778	149	248	693	124	146	521	340	930	530	969	656	1576	470	557	963	198	279	486	114	570	693	465	822	286	43	801	969	511	232	98	387	1013	522	122
2020-09-01	113	142	199	1194	1108	192	673	680	58	400	158	636	156	522	818	166	279	722	124	139	579	383	1009	595	1056	654	1697	452	602	977	198	306	515	119	564	781	487	864	295	36	847	1061	585	242	119	412	1132	560	114
2020-10-01	127	153	174	1187	1145	196	682	623	40	398	156	642	144	520	827	152	256	730	131	144	596	344	1035	588	1049	681	1757	506	589	973	212	300	458	143	586	774	483	874	319	43	852	1028	555	266	114	406	1075	549	134
2020-11-01	108	140	165	1204	1109	187	627	575	50	363	145	589	157	532	796	167	254	713	119	140	557	334	967	543	1014	643	1630	468	563	974	198	279	479	119	589	766	472	818	289	38	836	996	556	237	95	390	1073	508	114
2020-12-01	121	146	172	1222	1177	215	670	659	51	414	165	677	149	530	874	162	282	762	129	166	609	374	1068	619	1113	730	1771	508	600	1018	209	321	524	135	579	828	502	870	298	44	874	1103	603	262	96	404	1121	545	139
2021-01-01	98	148	164	1148	1100	211	655	587	50	362	161	595	161	519	784	154	258	710	130	138	553	296	982	549	1007	640	1602	447	570	947	183	287	498	110	552	790	460	855	267	47	843	1024	548	266	95	406	1050	504	117
2021-02-01	108	124	138	1092	999	183	608	563	44	340	133	553	123	463	695	147	247	651	118	136	529	295	943	550	956	604	1499	447	511	870	166	245	424	120	488	711	437	809	268	38	795	872	519	222	83	366	966	467	118
2021-03-01	105	133	174	1221	1122	205	695	635	53	395	168	646	157	560	815	184	276	724	135	150	580	332	1016	605	1084	689	1683	472	580	979	207	298	520	127	551	807	493	925	287	37	920	1045	572	269	111	390	1068	519	141
2021-04-01	122	143	163	1208	1065	206	704	615	43	356	137	626	145	543	765	155	271	742	123	151	567	319	1051	552	1079	661	1653	450	566	950	193	282	491	123	534	829	486	886	288	49	838	1025	592	265	100	381	1007	527	126
2021-05-01	111	128	162	1153	1015	224	647	528	44	360	149	575	147	517	702	147	246	664	117	151	552	304	984	534	1041	630	1561	422	535	915	175	285	431	119	497	789	465	876	248	47	842	951	527	220	93	377	995	501	139
2021-06-01	126	133	161	1211	1062	221	680	595	51	414	149	612	128	591	777	163	263	765	124	146	563	316	1051	602	1101	653	1668	468	547	932	193	295	512	132	520	849	517	959	293	62	883	1031	596	265	107	376	1052	526	124
2021-07-01	123	140	166	1225	1093	237	707	590	43	415	151	618	156	603	813	171	269	780	128	152	594	323	1071	592	1103	663	1625	461	572	961	198	305	509	122	522	876	482	942	280	53	877	1048	631	255	108	430	1106	501	137
2021-08-01	116	118	162	1176	1047	213	654	593	48	377	156	608	121	575	702	169	258	723	122	137	523	282	1015	570	1081	595	1544	441	533	933	175	273	493	121	522	828	502	916	271	66	873	1016	597	262	105	412	1039	500	135
2021-09-01	123	131	167	1201	1049	250	681	578	44	437	159	630	149	598	792	176	267	761	122	166	542	323	1116	635	1134	650	1581	434	565	928	210	289	515	113	505	850	509	988	279	79	916	1139	585	255	108	450	1089	505	140
2021-10-01	116	131	157	1155	1056	221	672	565	39	385	161	595	138	593	689	171	254	706	125	131	543	289	1019	601	1070	583	1509	462	509	891	173	276	464	126	499	835	477	889	264	85	853	1127	574	265	105	401	1073	472	139
2021-11-01	122	131	158	1174	1046	250	692	547	46	406	146	637	140	631	762	155	266	755	131	142	527	305	1097	611	1120	626	1563	464	574	938	183	281	517	111	518	888	504	978	250	94	826	1182	572	274	116	409	1123	485	134
2021-12-01	142	137	175	1223	1111	261	707	591	54	433	160	640	145	616	771	190	272	765	135	146	555	324	1159	633	1234	652	1632	502	589	979	201	325	537	123	550	927	547	1031	272	92	974	1212	632	303	130	465	1184	515	153
2022-01-01	105	121	161	1134	1040	241	696	556	49	380	146	598	129	620	762	173	253	767	129	133	521	291	1052	609	1107	608	1503	428	530	918	190	276	510	111	497	903	501	934	258	84	863	1154	582	299	107	435	1128	466	142
2022-02-01	110	127	155	1095	981	236	622	517	41	355	145	532	127	564	714	166	232	682	115	130	470	275	1007	577	1052	549	1364	426	498	870	179	252	459	123	480	824	465	890	231	82	791	1046	563	278	106	385	1006	456	156
2022-03-01	148	127	154	1184	1089	252	718	546	49	435	167	629	144	644	747	176	267	799	128	144	544	297	1122	632	1143	595	1526	459	561	975	197	283	516	111	526	981	511	1025	259	87	888	1207	682	326	116	449	1183	509	149
2022-04-01	120	126	165	1146	990	265	630	544	44	402	153	552	135	593	726	167	243	742	124	122	509	298	1070	636	1106	545	1493	474	527	914	182	273	531	113	517	921	499	1004	261	90	853	1065	617	297	107	420	1090	440	139
2022-05-01	135	120	156	1140	1100	257	765	534	45	458	157	598	116	626	764	188	262	761	122	140	526	288	1099	628	1122	625	1513	473	546	974	200	273	554	124	515	968	530	994	258	92	854	1163	710	313	114	428	1118	501	203
2022-06-01	130	129	162	1105	1083	261	689	522	45	424	148	558	142	623	731	165	243	757	116	128	513	285	1030	588	1060	578	1446	460	538	952	170	277	534	123	490	925	538	1002	229	88	855	1165	705	298	116	451	1119	478	232
2022-07-01	136	132	148	1128	1038	245	675	545	49	435	153	556	123	578	773	170	246	741	136	127	505	269	1062	620	1078	559	1465	441	509	953	177	245	547	122	502	926	592	970	261	88	833	1208	712	301	128	421	1138	463	267
2022-08-01	137	144	183	1153	1085	282	730	552	47	445	168	581	130	621	777	168	252	818	124	136	497	306	1120	695	1149	573	1496	469	560	934	195	294	577	130	475	943	564	1031	270	88	891	1219	717	336	135	438	1188	485	226
2022-09-01	142	139	164	1106	1056	270	719	554	49	435	170	573	125	625	715	181	237	819	132	135	502	286	1101	642	1078	559	1448	469	528	923	176	261	587	136	514	951	566	1001	245	106	910	1235	704	324	125	442	1161	483	236
2022-10-01	144	131	155	1109	1036	265	734	525	49	437	185	561	120	620	776	162	231	790	127	137	495	291	1030	633	1136	549	1440	448	532	936	182	280	558	114	484	895	531	1001	257	97	855	1211	693	305	130	433	1138	456	222
2022-11-01	137	140	163	1130	1023	249	714	565	47	466	161	543	115	578	732	160	230	808	132	155	482	255	1120	677	1111	535	1458	453	511	946	192	274	558	120	491	943	592	1006	245	99	940	1285	759	333	135	446	1160	495	246
2022-12-01	151	135	174	1087	1012	283	693	539	52	457	189	549	110	616	769	182	219	809	107	138	479	296	1125	688	1130	574	1467	498	498	940	201	264	568	125	464	994	609	1017	235	91	893	1193	743	335	104	447	1153	470	242
2023-01-01	137	139	147	1090	1053	277	721	533	42	449	164	527	133	613	711	167	209	820	121	122	456	269	1069	648	1112	579	1345	462	542	964	176	270	537	111	477	919	531	1004	256	88	873	1214	741	319	128	460	1142	513	226
2023-02-01	122	118	148	1000	914	253	621	512	45	412	151	495	103	565	664	139	207	689	124	124	437	260	947	585	1009	480	1342	449	448	882	161	250	496	106	427	816	536	912	214	85	829	1051	682	289	114	401	1058	456	227
2023-03-01	131	140	152	1204	1036	323	750	568	54	480	191	552	112	631	729	192	236	826	129	137	478	278	1081	705	1176	588	1473	537	545	976	194	252	561	121	473	957	606	1053	267	97	938	1279	798	344	115	471	1225	508	255
2023-04-01	131	138	151	1031	937	257	657	514	47	414	160	465	111	564	684	168	210	764	112	126	429	259	968	648	1073	526	1316	494	495	895	169	238	523	103	416	875	552	940	229	93	846	1077	765	317	115	411	1105	444	224
2023-05-01	139	141	164	1150	1007	299	690	545	50	497	139	530	115	577	721	158	208	805	112	135	446	280	1008	681	1165	574	1394	477	537	947	177	265	534	108	445	917	588	1002	245	92	914	1210	813	301	122	461	1214	482	233
2023-06-01	147	138	161	1106	976	315	694	567	50	450	168	529	114	577	749	176	217	811	116	144	451	273	1035	664	1142	570	1427	521	532	964	186	283	552	115	454	955	623	1012	242	104	956	1202	818	351	123	435	1193	507	231
2023-07-01	133	147	151	1088	992	305	673	515	57	475	158	498	133	592	739	156	211	816	112	133	455	255	1022	638	1125	559	1372	485	518	944	171	254	534	105	403	899	600	1014	244	89	890	1195	806	314	127	457	1145	503	240
2023-08-01	140	140	171	1131	981	370	669	516	61	487	166	521	111	596	743	169	250	789	119	145	458	276	1047	685	1156	563	1367	480	514	937	191	268	545	108	402	952	631	994	247	99	897	1219	826	335	137	435	1194	477	247
2023-09-01	134	125	154	1086	945	365	692	538	58	479	150	516	119	591	739	157	225	787	138	132	457	250	1047	644	1088	557	1318	504	493	888	165	249	487	124	385	920	623	945	253	95	941	1209	837	327	129	465	1203	520	240
2023-10-01	133	156	171	1107	991	351	661	536	51	465	160	526	109	588	814	179	239	789	134	140	449	252	1008	656	1099	558	1317	508	526	954	183	277	563	117	406	967	627	969	248	98	926	1215	792	336	123	442	1204	500	231
2023-11-01	138	145	158	1049	927	396	704	529	59	499	155	483	101	575	761	170	207	805	161	139	456	261	1037	654	1120	537	1333	498	522	918	195	267	551	130	401	975	653	1007	252	100	906	1222	894	330	130	440	1177	475	234
2023-12-01	132	166	149	1125	940	410	630	497	63	486	155	486	106	591	858	172	210	765	169	144	453	262	1052	629	1165	529	1284	495	525	934	202	267	514	118	428	978	648	955	243	96	891	1203	844	340	131	437	1197	441	235
2024-01-01	135	177	178	1052	943	384	688	508	51	541	161	499	108	551	771	162	211	806	163	145	442	266	1033	650	1094	562	1326	513	532	946	220	256	544	121	370	973	667	917	246	101	905	1273	835	374	132	453	1172	479	257
2024-02-01	132	157	146	1003	922	381	612	476	64	540	135	458	107	555	740	166	226	735	143	151	406	220	949	628	1061	506	1233	492	481	884	177	251	502	111	378	880	631	900	227	93	819	1114	850	333	116	409	1127	451	202
2024-03-01	126	155	159	1048	881	389	677	467	51	513	158	488	111	598	737	171	210	746	161	141	424	248	985	620	1158	496	1241	498	462	909	201	238	508	114	378	945	673	945	246	85	859	1151	869	351	118	442	1155	463	217
2024-04-01	138	184	167	1025	951	420	610	489	50	553	140	501	112	529	778	183	210	844	146	156	447	225	974	618	1136	521	1242	545	498	917	184	276	555	131	375	985	673	985	239	96	878	1175	856	357	121	431	1180	490	223
2024-05-01	129	174	180	1013	944	428	659	504	55	571	160	509	128	580	800	166	218	804	162	168	443	247	1019	610	1190	530	1267	503	529	939	192	253	527	123	367	964	689	961	240	96	892	1255	851	385	134	432	1186	481	209
2024-06-01	107	185	150	965	881	385	581	418	50	498	147	442	105	527	708	169	199	758	145	149	457	207	948	566	1043	481	1190	520	477	855	174	244	503	105	349	921	655	901	204	87	846	1087	803	346	128	424	1174	449	221
2024-07-01	130	182	177	1038	951	419	651	488	53	546	151	496	101	566	793	160	211	867	159	150	475	257	1005	628	1190	527	1236	515	522	910	194	252	536	114	389	1024	694	948	244	103	897	1222	830	413	117	446	1206	502	228
2024-08-01	124	200	177	984	908	439	603	460	59	575	141	461	109	528	741	180	211	787	147	162	472	238	942	590	1173	494	1212	493	486	890	194	251	527	114	369	971	674	958	235	90	890	1161	832	361	123	410	1176	491	214
2024-09-01	114	168	158	977	870	392	573	429	50	520	141	483	103	535	701	154	191	788	153	173	475	218	945	577	1130	505	1138	472	477	868	186	227	511	104	357	979	643	876	224	91	808	1120	818	354	103	419	1129	445	233
2024-10-01	122	205	170	1004	896	404	633	472	57	554	144	473	98	537	729	164	212	851	160	176	470	247	998	644	1176	499	1212	500	515	891	205	227	536	121	346	957	673	980	227	106	863	1193	801	408	134	413	1155	445	227
2024-11-01	120	179	152	947	849	371	567	428	54	533	133	448	108	527	705	166	195	822	152	175	458	206	946	601	1089	441	1131	446	459	882	180	217	517	96	339	944	636	887	197	99	858	1117	813	381	129	411	1145	452	236
GENERIC COST (£)	NHS BARNSLEY	NHS BASILDON AND BRENTWOOD	NHS BASSETLAW	NHS BATH AND NORTH EAST SOMERSET, SWINDON AND WILTSHIRE	NHS BEDFORDSHIRE, LUTON AND MILTON KEYNES	NHS BERKSHIRE WEST	NHS BIRMINGHAM AND SOLIHULL	NHS BLACK COUNTRY	NHS BLACKBURN WITH DARWEN	NHS BLACKPOOL	NHS BOLTON	NHS BRADFORD DISTRICT AND CRAVEN	NHS BRIGHTON AND HOVE	NHS BRISTOL, NORTH SOMERSET AND SOUTH GLOUCESTERSHIRE	NHS BUCKINGHAMSHIRE	NHS BURY	NHS CALDERDALE	NHS CAMBRIDGESHIRE AND PETERBOROUGH	NHS CANNOCK CHASE	NHS CASTLE POINT AND ROCHFORD	NHS CHESHIRE	NHS CHORLEY AND SOUTH RIBBLE	NHS CORNWALL AND THE ISLES OF SCILLY	NHS COUNTY DURHAM	NHS COVENTRY AND WARWICKSHIRE	NHS DERBY AND DERBYSHIRE	NHS DEVON	NHS DONCASTER	NHS DORSET	NHS EAST AND NORTH HERTFORDSHIRE	NHS EAST LANCASHIRE	NHS EAST LEICESTERSHIRE AND RUTLAND	NHS EAST RIDING OF YORKSHIRE	NHS EAST STAFFORDSHIRE	NHS EAST SUSSEX	NHS FRIMLEY	NHS FYLDE AND WYRE	NHS GLOUCESTERSHIRE	NHS GREATER PRESTON	NHS HALTON	NHS HAMPSHIRE, SOUTHAMPTON AND ISLE OF WIGHT	NHS HEREFORDSHIRE AND WORCESTERSHIRE	NHS HERTS VALLEYS	NHS HEYWOOD, MIDDLETON AND ROCHDALE	NHS HULL	NHS IPSWICH AND EAST SUFFOLK	NHS KENT AND MEDWAY	NHS KIRKLEES	NHS KNOWSLEY
2019-12-01	1461.59	3489.55	2508.66	19496.3	17720.1	3384.2	13321.5	12162.9	664.49	5727.5	2150.77	10573.8	3674.65	10095.4	14050.5	2317.81	4312.48	9608.66	2101.04	2852.27	9193.98	5448.72	14319.1	9754.75	15725.3	11156.3	28231.7	6645.88	9180.56	17415.9	2926.25	4645.22	7022.3	1948.97	9868.61	13875.4	6954.22	13145.1	5313.45	860.47	14965.6	16858.9	10573.3	4737.3	1736.36	6425.75	18219.1	10564.7	1944.91
2020-01-01	1621.58	2990.92	2366.53	20163.3	17867.8	3965.26	12949.4	12886.6	817.25	5371.18	2320.15	11553.3	3521.95	9946.83	13819.3	3086.91	4398.86	9543.68	1968.32	3132.47	9644.46	6195.65	14187.6	9034.54	16050	11309.4	28158.4	6780.1	8725.78	16535.5	3176.45	4549.57	7801	1970.03	9776.94	12541.1	7491.65	13412.3	5944.27	795.4	15538.6	18475.1	10959.6	4176.21	1715.11	6538.54	17554.9	10543.1	2175.55
2020-02-01	1688.13	2779.45	2322.98	18443.8	16223.3	3137.29	11074.6	11201.2	774.14	5519.44	1829.46	9714.56	3902.7	9845.83	12855.7	2168.67	3615.31	8881.86	1962.7	2485.97	8913.54	5004.08	13238	8398.77	14479	9865.29	26612.6	6445.35	8160.66	14686.6	2737.25	4353.33	7195.09	1904.96	8274.03	12027.5	6816.22	12384.6	5275.46	676.25	14223.2	17074.7	9545.24	4263.03	1722.47	5730.45	15661.7	9293.3	1918.92
2020-03-01	1928.32	3113.26	2624.31	21634.2	19911.6	3909.02	14404.9	13229	729.39	6052.89	2484.36	12334.3	3832.38	10973.1	14903.8	2657.2	4476.94	10359.9	2307.87	3418.05	9560.12	6413.17	15343.7	9345.56	17452.6	12749.3	31026.8	6871.59	9933.49	17191	3157.09	4544.19	8361.11	1971.33	10897.8	14761.2	7870.94	15371.5	5541.92	794.61	17255.9	21148.5	12258.6	5117.45	1906.05	6849.11	19509.7	11204	2210.39
2020-04-01	1918.03	3600.67	2924.76	23083.2	20625.5	4017.8	14275.1	14084.7	827.02	6740.36	2519.69	11990	3506.59	11879.2	16446.5	2904.58	4846.59	11020.1	2728.89	3114.49	11264	5945.96	15895.1	10339.3	19003.7	12525.7	31782.4	8259.21	11541.6	19029.1	3255.27	5658.9	8790.26	2009.66	10089.6	15538.5	8037.89	14601.5	6122.84	938.45	17636.7	20900.2	11922.2	5527.65	2544.64	7482.82	21267.7	11832	2050
2020-05-01	1763.16	3762.12	2448.4	20790.8	19640	3939.89	14572.8	13879.9	769.93	5857.63	2498.61	11639.2	3509.38	11626.2	14027.5	2420.55	4788.3	11174.1	2580.26	3334.96	10495.4	6110.16	15678.8	9900	18569	12662.9	30869.5	7743.25	9667.69	18582.7	3389.39	4906.35	7779.73	1940.64	10667.9	15408.9	7979.23	15626.2	5784.81	548.03	17112.5	21067.2	11681.3	4933.45	1973.56	6656.74	20032.2	11190.7	1963.85
2020-06-01	1752.82	3376.02	2768.51	22140.3	20229	4049.33	14118.1	13290.1	958.62	6824.44	2536.23	11583.6	3682.54	11285.5	14842.7	2756.92	4265.89	10717.6	2411.65	3213.83	10267.8	5845.06	16392.9	9574.16	18643	12438.9	31480.3	8204.41	9956.47	18672.9	3739.56	4930.19	8724.47	2119.57	9979.79	15034.8	8657.77	14484	6214.96	881.93	16802.1	20119.1	10644.7	5579.83	1985.98	6598	19986.8	11294.1	2166.31
2020-07-01	1750.1	3492.71	2648.27	21294.7	19902.7	3596.65	13605.5	13231	786.7	6378.05	2292.54	11986.4	3325.86	10217.2	14883.2	2816.14	4358.49	11017	2466.94	3157.66	10434.8	5879.67	15328.4	9923.52	17704.8	12564.5	30347.7	7669.53	9933.9	17207.5	3096.43	4910.64	7633.54	2088.51	10119.7	15779.9	7597.41	14719.8	5547.28	724.24	16457	21508.5	12443.5	4993.69	1789.38	6763.55	19900.5	11063.8	2018.15
2020-08-01	1763.52	2960.88	2298.28	20512.3	18552.5	3864.44	12285.7	12269.2	660.33	6079.08	2674.29	10669.2	3900.61	10549.8	14183.1	2500.42	4301	10273.6	2301.84	3534.68	9162.26	5690	14798.6	8896.08	16520.3	11672.1	27981.8	7328.18	9403.12	16924.4	3348.41	4932.8	8048.93	1849.48	10121.3	14191.6	7980.96	14568.7	5624.97	834.67	16035	19724	10786.6	4885.05	1627.26	6824.17	17979.1	10936.4	1961.82
2020-09-01	1612.31	3341.36	2953.33	21881.2	20236.4	4022.33	13951.6	14488.6	1108.21	6822.09	2690.65	11556.2	3865.13	11244.6	14797.4	2758.74	4790.16	10975	2376.33	3148.96	10689.8	6393.98	15562.6	10018.8	17960.3	11629.8	30462.2	7067.62	10114.4	17371.4	3309.45	5350.97	8887.35	1937.63	10111.9	15737	8225.06	15233.4	5820.48	659.96	16404.4	21778.7	12776.6	4783.17	1937.84	7002.87	20595.8	11465.3	1927.26
2020-10-01	1432.17	2604.25	1983.58	16696.3	15959.8	3082.74	10851.5	9700.5	450.55	4830.31	2011.7	8968.05	2614.53	8600.7	11474	1902.07	3467.29	8558.28	1901.78	2408.25	7955.7	4391.1	12384.7	7663.15	13626	8985.88	24118	5932.87	7654.39	13276.7	2810.02	3806.06	5725.51	1824.65	8140.55	11746.8	6266.51	11338.7	4810.74	628.7	12523.9	16058.1	9298.6	4192.26	1521.41	5230.02	14423.9	8763.13	1662.26
2020-11-01	1261.8	2533.26	1859.88	16605.8	15503.3	2995.68	10114.5	8941.26	677.04	4587.95	1849.13	8158.38	2951.23	8883.59	11027.7	2298.73	3340.2	8304.81	1742.26	2252.55	7793.7	4298.48	11616.9	6972.81	13434.2	8691.35	22046.6	5694.29	7379.35	13022.7	2642.72	3950.52	6083.61	1533.06	8501.67	11844.4	6238.5	10825.9	4313.45	535.98	12593.4	15442.5	9049.1	3745.25	1291	4986.69	14720.7	8148.53	1463.1
2020-12-01	1375.87	2437.2	1905.17	16699.1	16527	3514.58	10457.2	10610.7	686.27	5195.96	2180.37	9328.59	2856.7	8887.53	12121.5	1977.34	3784.01	8768.92	2005.24	3007.47	8336.17	4766.34	12714.7	7913.46	14312.9	10195.2	24707.4	6198.01	7875.61	13683.3	2679.08	4315.42	6636.51	1835.67	7982.87	12416.8	6504.98	11485.7	4398.91	601.66	13195.1	17190	10393.5	3860.13	1397.4	5290.29	15323.5	8834.22	1776.55
2021-01-01	987.04	2266.61	1589.36	13621	13262.4	2931.57	9115.7	8119.18	552.92	3991.97	1839.46	7154.76	2519.81	7207.88	9105.29	1740.79	3008.16	7233.34	1566.83	1839.06	6496.19	3199.35	10147.7	5984.06	11057.2	7234.33	18870.5	4613.1	6799.86	10842.5	2008.26	3383.07	5492.24	1177.28	6391.32	10432.1	5074.81	9653	3448.38	618.21	10949.9	13518.2	7637.63	3599.83	1102.74	4445.53	12122	6885.39	1311.15
2021-02-01	1077.89	1938.79	1309.72	12647.6	12328.5	2546.12	8034.84	7672.74	513.22	3678.08	1523.2	6501.85	1960.83	6492.11	8226.07	1544.97	2801.81	6631.13	1495.75	1978.19	6339.42	3222.56	9851.15	6351.19	10530.2	7000.3	17486.4	4904.45	5685.91	9997.34	1813.05	2786.11	4475.5	1321.74	5600.81	9534.65	4916.88	9110.48	3537.8	457.06	10082.1	11343	7430.07	2817.53	854.52	4044.76	11474	6298.17	1301.52
2021-03-01	1025.29	1917.68	1677.21	14572.5	13560.2	2712.38	9251.76	8270.56	608.82	4340.42	2005.22	7521.23	2476.35	7821.28	9856.15	2045.52	3309.12	7473.78	1710.61	2077.12	6844.09	3545.64	10597.9	6916.31	12076.3	7856.39	19572.9	4899.63	6842.65	10883.6	2179.96	3643.18	5674.81	1413.16	6475.55	10508.8	5472.27	10415.7	3648.15	453.01	11873.7	13820.4	8178.88	3559.89	1264.8	4567.77	12183	6926.5	1520.36
2021-04-01	1048.39	1780.56	1300.34	12091.6	10898.4	2436.22	8193.65	7171.28	410.75	3316.46	1323.73	6532.96	2083.29	6470.88	7891.24	1421.46	2694.61	6598.97	1345.85	1822.28	5684.88	3056.89	9585.69	5257.64	10285.4	6565.86	16556.2	3924.81	5691.76	9169.04	1938.92	2813.52	4626.08	1245.05	5460.97	9260.57	4701.05	8743.25	3224.29	518.97	9093.51	11718.2	7142.95	3003.38	965.19	3664	10176.1	6091.23	1186.84
2021-05-01	1019.8	1658	1349.97	11809.3	10518	2655.58	7524.71	6183.81	438.23	3394.92	1566.33	5925.44	2054.94	6127.85	7330.32	1360.32	2454.9	5869.66	1279.12	1820.54	5596.98	2804.14	8998.71	5154.77	9656.59	6377.89	15767.4	3748.14	5378.11	9216.46	1679.53	3080.01	4072.07	1224.39	5033.19	9017.03	4521.13	8514.8	2677.85	539.65	9234.66	10720.3	6242.09	2402.68	953.68	3569.63	9935.49	6039.27	1368.99
2021-06-01	1025.88	1774.53	1346.72	12028.5	10965.4	2566.52	7964.16	6843.07	513.28	3809.3	1525.69	6231.29	1747.13	7077.98	7983.48	1482.83	2712.86	6744.38	1422.01	1615.59	5737.35	3034.47	9570.52	5959.81	10528.5	6654.57	16728.9	4101.98	5453.99	9055.23	1803.07	2966.88	4701.17	1267.25	5331.62	9624.36	4938.42	9540.12	3171.56	724.07	9919.75	11631.5	7240.56	2957.43	1091.28	3673.15	10755.9	6113.69	1192.23
2021-07-01	790.77	1470.85	978.04	9410.73	8490.97	2076.84	6310.88	5263.52	294.32	2811.2	1132.34	4743.24	1637.95	5265.87	6256.19	1207.18	2080.04	5292.53	965.12	1378.76	4349.98	2287.25	7388.38	4494.04	7728.73	4912.74	11981.8	3043.31	4585.25	6933.57	1401.55	2515.92	3553.09	862.84	3910.78	7408.03	3419.08	6618.43	2229.38	438.9	7330.67	8842.55	5580.2	2139.51	788.18	3182.4	8415.66	4313.74	1017.65
2021-08-01	746.19	1150.22	978.78	9004.18	8170.78	1863.86	5834.63	4966.37	339.48	2578.73	1260.44	4520.2	1230.04	5055.43	5200.63	1218.13	1986.86	4942.12	950.88	1195.28	3970.83	1977.06	7217.37	4258.1	7587.55	4509.73	11432.3	2970.75	3985.42	6814.34	1265.41	2151.08	3426.35	885.92	4105.01	7119.39	3484.24	6593.55	2213.63	511.65	7406.53	8368.09	5357.38	2211.05	684.08	2933.98	7928.34	4379.5	981.01
2021-09-01	870.33	1261.28	1015.17	9264.08	7923.43	2126.34	6137.55	5103	304.22	2975.16	1209.41	4866.86	1600.09	5274.54	6042.72	1202.06	2169.27	5229.05	989.74	1435.91	4058.99	2326.6	7804.66	4757.46	7921.52	4918.97	11744.7	2815.76	4268.05	6774.93	1540.8	2328.36	3565.19	830.18	3921.87	7206.85	3620.26	7234.89	2216.46	615.84	7650.8	9286.83	5249.83	2041.93	748.09	3293.82	8167.16	4290.41	1034.87
2021-10-01	585.44	998.32	774.68	7257.04	6579.18	1563.24	4911.27	4159.76	226.75	2132.89	1004.27	3506.05	1350.6	4283.99	4218.52	1045.41	1614.18	3883.48	809.56	905.41	3390.85	1636.58	6010.4	3636.55	5994.59	3532.52	9380.08	2492.95	3215.89	5180.98	991.04	1922.39	2519.88	740.6	3026.28	5572.28	2734.25	5158.15	1699.74	521.61	6035.02	7491.1	4128.17	1792.14	617.15	2310.85	6782.62	3411.07	807.34
2021-11-01	648.43	1082.05	778.85	7454.76	6687.23	1677.07	5107.66	3959.01	242.97	2177.24	936.31	3943.81	1267.08	4373.27	4746.22	857.85	1693.09	4344.6	825.23	1025.61	3263.95	1765.44	6554	3707.44	6315.42	3891.87	9452.15	2476.17	3707.23	5523.29	1063.59	1874.9	2898.62	714.38	3466.51	6138.32	2829.06	5691.38	1630.2	534.71	5606.52	7832.7	4128.29	1876.91	667.16	2420.22	7142.61	3538.18	810.8
2021-12-01	823.42	1141.99	885.78	7694.21	6925.77	1844.06	5175.33	4240.92	283.01	2413.88	1040.06	3930.99	1319.45	4215.18	4984.7	1150.09	1729.15	4304.24	877.58	1109.43	3490.74	1864.66	6825.72	3923.72	6984.21	3885.32	9933.69	2681.19	3786.6	5734.47	1141.31	2344.36	2932.73	767.81	3677.07	6311.59	3022.63	5975.29	1819.15	573.76	6787.35	8030.59	4700.43	2065.58	717.36	2749.85	7551.09	3507.46	938.38
2022-01-01	525.43	761.42	733.01	5911.6	5493.84	1373.6	4476.46	3380.68	214.85	1695.82	812.07	2920.11	969.95	3795.12	3894.49	815.32	1409.56	3725.71	695.78	756.54	2882	1419.57	5528.93	3045.5	5287.58	3192.02	7617.29	1914.2	2853.88	4440.84	910.4	1647.06	2287.14	621.37	2647.45	5037.85	2316.34	4505.23	1347.77	419.31	4937.25	6256.24	3575.1	1633.01	500.77	2267.57	6110.41	2742.3	711.07
2022-02-01	499.52	812.09	684.37	5907.59	5057.61	1355.28	3982.07	3101.69	172.67	1618.8	815.89	2597.74	961.39	3350.07	3731	965.59	1229.07	3248.86	598.67	821.58	2507	1307.74	5321.68	3029.85	4999.41	2634.67	6790.66	1832.05	2656.21	4230.02	874.97	1567.04	2083.59	658.25	2745.07	4576.47	2118.23	4256.39	1250.15	420.09	4614.41	5684.57	3463.13	1533.39	483.85	1936.81	5388.8	2700.54	817.5
2022-03-01	688.49	865.54	660.44	6318.47	5758.09	1345.59	4481.97	3311.27	218	1926.8	900.1	3274.1	1112.1	3748.28	4040.24	825.78	1424.64	4071.46	695	837.02	2922.29	1366.9	5847.32	3282.45	5608.66	3004.96	7759.55	1948.25	3078.27	4831.55	913.65	1779.95	2290.74	545.66	2915.71	5621.52	2308.78	5075.52	1336.73	434.94	5417.42	6706.89	4184.99	1869.59	571.06	2307.28	6515.69	2971.57	746.09
2022-04-01	509.59	762.69	673.42	5689.79	4611.06	1392.46	3550.35	2993.95	171.65	1590.11	762.8	2427.07	1008.54	3198.19	3355.73	906.53	1212.05	3398.75	585.44	637.45	2384.7	1275.35	5005.25	2921.99	4925.41	2410.21	6739.97	1856.85	2561.95	4091.2	832.6	1609.08	2111.99	603.3	2697.37	4686.2	2076.68	4551.31	1239.34	411.9	4466.68	5188.43	3243.68	1414.99	417.9	2080.95	5543.97	2418.42	663.36
2022-05-01	870.28	1014.93	801.21	7694.95	7378.84	1767.5	5852.22	4087.41	244.53	2636.78	1022.62	3812.48	1151.63	4800.44	4994.57	1150.31	1784.68	4677.24	843.61	1115.31	3440.23	1761.23	6759.67	3994.93	6713.3	4021.67	9518.15	2604.64	3627.73	5912.51	1165.16	1952.53	3083.21	817.58	3743.56	7017.72	3053	6105.16	1760.38	653.97	6181.05	8095.9	5299.45	2130.93	661.56	2707.01	7709.59	3773.09	1220.38
2022-06-01	831.55	1119.69	952.61	7624.21	7355.57	1934.85	5398.74	3926.68	257.34	2468.46	994.74	3633.29	1324.62	4745.85	4801.44	1042.2	1642.53	4640.57	800.38	977.48	3373.87	1726.76	6372.47	3832.47	6847.78	3782.62	9167.68	2622.74	3624.3	5994.95	1014.52	2156.32	3108.93	805.91	3379	6856.37	3229.03	6394.49	1547.21	568.48	6399.64	8155.43	5509.17	2184.86	675.16	2952.31	7839.89	3571.65	1452.48
2022-07-01	680.55	852.53	660.87	6402.43	5450.4	1386.4	4422.75	3505.09	216.35	1994.39	899.19	2868.69	981.6	3692.04	4144.24	884.53	1372.45	3960.15	779.54	799.38	2919.1	1306.6	5748.14	3391.68	5398.9	3275.14	7501.16	1984.62	2980.49	4778.1	826.52	1705.1	2531.93	691.9	2953.11	5478.53	2736.27	4929.32	1489.55	446.34	5050.12	6816.95	4380.91	1778.12	576.27	2280.18	6786.46	2855.46	1360.18
2022-08-01	623.98	930.84	759.66	5811.92	5413.98	1476.92	4271.12	3193.82	200.3	1869.01	960.67	2892.26	940.93	3449.39	3849.99	819.92	1392.67	3911.15	634.68	771.98	2389.39	1419.55	5521.56	3508.63	5262.91	2763.11	7062.04	1940.6	2789.11	4324.25	840.41	1860.84	2475.12	629.36	2763.63	5081.62	2431.38	4866.64	1325.45	441.39	4829.45	6164.79	4061.89	1778.59	572.24	2184.87	6632.26	2675.41	1070.32
2022-09-01	787.02	960.54	776.88	6527.85	6068.02	1658.48	5028.92	3509.94	214.39	2116.19	1034.79	3108.1	1190.03	4128.14	3971.26	1048.55	1347.13	4574.55	767.81	957	2864.99	1450.04	6363.81	3518.36	5715.68	3010.89	7804.68	2206.99	3222.68	4911.96	885.33	1679.89	2905.85	750.52	3232.95	5996.92	2828.83	5430.76	1409.27	620.34	5862.96	7243.05	4422.79	2003.86	612.16	2506.35	7176.48	3295.57	1263.65
2022-10-01	736.95	930.36	698.37	6327.39	5726.9	1556.86	4728.95	3309.26	230.66	2088.59	1063.97	3107.64	878.31	3975.6	4079.04	821.68	1260.22	4199.61	732.62	742.75	2829.57	1513.37	5351.56	3316.53	5872.58	2874.02	7544.41	1995.24	2967.73	4801.46	883.7	1825.88	2591.36	685.43	2960.62	5283.94	2548.34	5133.74	1391.2	548.68	5285.76	6839.13	4281.24	1840.04	615.77	2338.35	6797.22	2743.93	1107.19
2022-11-01	715.5	997.61	732.43	6804.22	5795.85	1560.21	4881.08	3733.12	232.1	2339.51	941.11	3035.23	912.49	4008.24	4280.1	949.58	1397.32	4428.58	785.58	1127.63	2739.02	1321.66	6538.55	3778.15	6245.25	3005.64	8053.18	2152.74	3165.67	5137.01	988.32	1993.43	2825.99	698.66	3086.3	6016.3	3021.53	5565.7	1499.58	667.59	6079.6	7928.28	5111.16	2160.65	665.79	2525.82	7448.3	3253.13	1356.49
2022-12-01	756.82	884	815.8	6576.67	5565.14	1726.29	4458.46	3402.53	243.58	2184.75	1115.96	3083.97	997.9	3867.76	4215.43	1023.39	1208.99	4316.41	592.79	1036.64	2753.54	1599.91	6648.75	3795.96	6146.72	3094.71	7935.63	2402.67	2926.36	4900.56	1102.33	1787.55	2707.28	698.36	2784.33	6079.39	3017.65	5399.16	1336.52	507.27	5521.7	6818.93	4587.26	2035.89	486.68	2651.11	7292.49	2983.41	1203.44
2023-01-01	786.65	1069.31	692	6580.7	6290.8	1805.3	5125.48	3722.31	189.74	2355.57	1027.65	3150.56	1186.91	4244.91	4290.89	994.25	1224.78	4814.18	711.42	839.05	2785.94	1531.03	6359.2	3738.57	6512.36	3507.33	7777.34	2412.61	3362.67	5412.1	943.31	1988.87	2796.09	700.22	3300.06	6007.33	2800.01	5739.48	1582.62	553.96	5693.62	7715.68	5087.72	2081.89	686.83	2782.77	7607.61	3557.48	1364.68
2023-02-01	685.04	886.97	732.16	6304.89	5809.19	1605.21	4363.27	3616.2	253.98	2182.43	889.55	2985.99	894.96	4269.19	4015.13	831.35	1400.18	4032.53	799.8	979.21	2700.76	1520.15	5761.77	3514.26	5880.09	2765.48	7940.45	2335.56	2785.25	4924.81	900.82	1806.9	2562.89	620.27	2870.86	5578.17	2975.75	5432.71	1359.42	511.68	5656.67	6903.66	5066.39	1879.61	602.4	2490.21	7106.23	3219.57	1325.03
2023-03-01	717.87	1094.56	750.1	7848.52	6551.25	2240.22	5457.74	3972.75	286.97	2617.38	1121.79	3314.23	1013.18	4442.76	4412.87	1234.59	1425.21	4812.07	756.69	971.11	2952.51	1548.49	6579.14	4074.21	7317.92	3451.45	8651.01	2985.23	3425.88	5485.43	1107.28	1889.12	2920.38	782.18	3082.26	6426.58	3347.02	6206.03	1697.51	661.63	6242.03	8139.6	5688.38	2459.67	603.55	2837.19	8446.72	3504.56	1513.36
2023-04-01	772.88	1022.57	717.62	6454.29	5675.42	1595.51	4754.61	3618.51	253.29	2202.39	982.39	2820.75	1079.7	4075.5	4287.2	1035.85	1284.76	4599.07	709.38	896.6	2589.94	1419.48	5748.68	3870.6	6520.8	3002.81	7749.36	2788.49	3029.01	4913.79	903.2	1762.27	2736.82	639.94	2929.52	5902.05	3089.76	5467.03	1335.92	599.17	5568.29	6874.38	5427.75	2249.78	661.97	2493.76	8210.49	3144.16	1292.69
2023-05-01	809.34	1095.41	798.01	7239.43	6129.76	2030.39	5084.77	3710.32	274.66	2742.37	770.14	3270.68	1006.83	4175.94	4454.93	1042.05	1353.44	4812.91	647.38	974.92	2742.75	1641.5	6479.5	3911.63	6991.73	3312.72	8254.1	2462.88	3367.57	5322.27	997.28	1912.98	2789.81	632.97	2887.25	6287.39	3344.45	5953.93	1577.12	594.3	6299.96	7905.68	5948.98	2051.81	597.34	3021.46	8383.01	3382.31	1380.57
2023-06-01	907.51	1003.06	736.49	6773.54	5837.05	2030.51	5057.25	3905.87	258.6	2370.15	1008.85	3202.87	1058.14	4006.55	4499.07	1079.11	1347	4750.66	745.05	1040.54	2670.58	1504.48	6123.98	3898.04	7020.67	3342.75	8223.48	2723.65	3383.86	5436.75	1068.71	2049.87	2745.03	648.72	3114.62	6267.14	3487.96	5879.75	1477.48	657.23	6274.01	7511.65	5822.23	2306.31	659.2	2654.37	8472.02	3522.32	1327.36
2023-07-01	815.94	1111.12	705.86	6592.05	5850.47	1891.28	4684.51	3613.54	355.03	2469.3	889.22	2843.66	1161.82	4166.95	4512.87	1069.63	1262.24	4803.34	630.14	907.66	2771.14	1413.32	6171.67	3678.95	6889.28	3023.91	7713.66	2414.57	3227.12	5060.88	988.5	1756.32	2646.43	650.23	2753.07	6079.36	3264.91	5908.73	1544.73	622.95	5579.49	7423.58	5762.67	2155.87	646.01	2910.75	7450.37	3284.7	1451.7
2023-08-01	782.19	1014.55	846.86	7014.46	5960.89	2295.23	4767.29	3381.3	370.46	2634.11	1026.73	2961.57	976.92	4053.27	4520.45	1003.1	1579.08	4635.77	743.65	967.41	2741.17	1577.68	6343.53	4202.53	7481.39	3197.98	7816.66	2445.86	3232.89	5033.24	1101.79	1907.35	2710.37	651.57	2574.75	6386.97	3682.69	5725.77	1491.02	671.62	5934.17	7921.7	6391.34	2228.02	710.29	2730.84	8424.05	3139.95	1435.61
2023-09-01	722.68	967.76	766.44	6917.01	5810.21	2315.43	5134.09	3933.58	351.98	2621.54	922.27	3146.49	1054.24	4262.05	4591.07	1039.8	1363.72	4553.58	836.94	864.01	2947.97	1448.24	6346.01	3732.38	7326.77	3164.16	7640.82	2608.14	3123.94	4882.12	927.23	1952.96	2455.19	718.84	2677.09	6046.89	3696.62	5586.44	1599.08	697.65	6262.96	8193.73	6663.75	2238.69	729.07	2936.54	8364.12	3674.96	1444.38
2023-10-01	754.67	1225.77	909.56	7525.57	6485.48	2437.45	4890.82	3997.13	354.05	2831.4	1069.56	3231.05	996.25	4311.16	5397.32	1256.87	1463.93	4899.39	833.27	963.9	2924.92	1468.33	6309.73	4061.19	8161.33	3447.33	8162.6	2836.74	3426.38	5667.35	1379.03	2133.47	3079.99	697.52	2825.64	6913.26	4004.28	6130.3	1665.22	752.14	6655.92	8986	6870.46	2372.19	662.9	2860.9	8730.3	3537.56	1434.72
2023-11-01	752.73	1010.33	789.29	6684.35	5586.17	2527.94	5160.17	3898.25	424.41	2818.7	982.45	2770.38	859.18	4178.35	4800.36	1238.67	1228.07	4856.51	973.44	1003.02	2936.86	1574.41	6570.39	3917.12	7766.24	3108.63	7990.89	2571.95	3336.45	5265.12	1341.28	1887.02	2879.2	742.89	2861.1	6678.28	4065.99	6074	1677.07	688.28	6107.9	8673.74	7816.41	2232.98	767.63	2825.19	8366.33	3174.13	1453.77
2023-12-01	892.33	1368.6	868.15	8041.64	6666.15	3029.57	5032.62	3886.1	485.98	3300.04	1112.5	3262.35	1128.7	4776.5	6023.93	1205.31	1390.28	5068.77	1108.77	1168.17	3097.58	1720.36	7138.79	4352.49	8636.96	3607.89	8586.17	3002.6	3564.04	5831.69	1408.71	2122.36	3016.79	802.34	3211.69	7463.45	4496.34	6534	1886.27	804.46	6562.22	9451.88	7876.84	2644.81	828.15	3112.76	9523.54	3443.05	1527.5
2024-01-01	1112.83	1816.4	1175.06	9036.6	7824.05	3377.37	6729.12	4894.9	467.28	4407.9	1331.18	4034.09	1231.62	5198.13	6638.71	1389.52	1655.44	6294.75	1400.66	1428.38	3673.29	2218.16	8314.38	5198.37	9625.15	4421.01	10943.6	3621.81	4401.52	7501.64	1887.53	2269.63	3670.29	976.68	3255.36	9122.58	5675.85	7389.57	2212.46	939.27	8271.08	12245.5	9505.95	3562.31	1030.81	3947.01	10665.2	4332.15	2092.23
2024-02-01	850.48	1253.58	821.51	7299.14	6440.04	2947.54	5113.21	3878.14	563.12	4106.15	944.05	3042.07	1067.14	4501.26	5313.21	1237.49	1599.54	4935.56	964.7	1151.24	2942.64	1501.85	6538.15	4415.46	8040.32	3511.26	8456.48	3019.95	3530.06	5887.41	1298.11	1971.91	2860.81	768.06	2929.36	6746.98	4874.35	6141.22	1836.07	765.28	6204.51	9346.21	8838.62	2715.56	720.79	2944.9	8811.29	3411.33	1384.9
2024-03-01	785.2	1218.68	838.16	7304.22	5947.02	2908.28	5324.02	3718.68	457.21	3663.23	1105.28	3203.5	1093.42	4819.95	5226.22	1241.94	1377.16	4882.05	1111.05	1132.47	3078.18	1660.15	6364.05	4261.95	8577.7	3322.65	8165.34	2822.32	3028.78	5790.2	1442.6	1739.61	2885.83	703.22	2843.22	6955.59	4938.3	6248.18	1931.74	643.38	6285.38	9383.11	8567.63	2587.81	712.28	2914.59	8630.44	3582.03	1425.2
2024-04-01	909.73	1552.75	902.5	7166.43	6640.54	3072.85	4908.35	3833.52	358.74	3858.6	918.9	3270.93	1055.03	4222.42	5487.63	1345.46	1450.3	5283.42	1024.12	1189.52	3099.69	1494.44	6460.94	3966.27	8226.91	3453.12	8209.8	3255.25	3450.98	6118.12	1311.43	2035.17	3157.95	906.54	2719.85	7877.74	5078.21	6415.31	1789.75	755.27	6448.96	9464.03	8291.04	2804.75	742.26	2843.59	8756.03	3665.07	1552.14
2024-05-01	808.03	1397.42	951.19	6990.93	6559.74	3142.82	5300.32	4072.92	469.59	4083	1042.11	3270.73	1215.94	4726.86	5603.29	1216.02	1433.47	5083.45	1142.51	1236.07	3150.46	1711.87	6628.53	4001.49	8743.89	3565.92	8421.5	3035.76	3589.86	6143.63	1350.04	1953.63	3007.47	845.33	2791.98	7381.62	4952.86	6351.03	1761.17	763.86	6513.11	9918.48	8089.75	2893.52	840.77	2958.5	8763.7	3621.07	1407.56
2024-06-01	577.01	1153.79	617.87	5380.98	4833.52	2233.52	3628.81	2481.57	340.08	3082.31	802.86	2262.73	795.87	3374.47	3849.81	984.94	1081.55	4008.78	756.29	931.78	2386.14	1136.18	5304.84	2940.95	6294.13	2485.28	6245.79	2413.01	2630.62	4331.65	989.18	1572.29	2296.93	553.03	2161.71	5315.88	4150.24	4694.36	1212.71	519.61	4939.78	7208.19	6540.25	2084.45	565.84	2493.31	7077.62	2508.86	1145.7
2024-07-01	686.17	1182.53	740.97	5893.68	5312.87	2575.34	4332.89	3053.84	356.1	3323.59	799.36	2544.44	782.2	3667.89	4679.32	947.45	1155.48	4543.48	892.71	941.53	2587.66	1407.34	5711.59	3504.63	7287.53	2810.89	6586.32	2455.34	2874.8	4669.59	1147.17	1600.27	2406.75	667.91	2433.54	6132.84	4300.74	5047.6	1505.27	631.01	5362.63	8476.47	6695.99	2680.99	606.36	2487.35	7438.43	3003.65	1237.49
2024-08-01	663.65	1275.14	770.22	5566.13	5104.13	2519.01	3846.78	2923.08	437.46	3474.38	774.69	2481.42	880.04	3503.95	4158.62	1075.75	1105.98	4253.78	747.71	962.61	2750.58	1336.04	5389.21	3215.37	7306.97	2615.59	6370.29	2291.46	2732.19	4706.48	1104.37	1591.61	2466.47	659.32	2314.71	5844.24	4401.94	5165.01	1421.45	535.54	5430.3	7993.28	6726.37	2125.4	558.89	2360.25	7202.27	2932.68	1158.06
2024-09-01	650.41	1024.65	666.56	5605.07	4702.19	2331.31	3627.25	2709.19	338.19	3351.71	728.38	2502.47	725.32	3503.92	3996	934.33	1028.26	4232.72	862.56	1108.02	2548.26	1118.65	5279.77	3217.37	7063.85	2648.81	6054.48	2240.92	2788.94	4452.74	1164.94	1491.92	2423.85	600.26	2325.82	5974.49	4246.27	4562.66	1458.93	604.9	4956.9	7847.57	6858.84	2112.87	463.01	2325.83	7173.67	2555.99	1281.08
2024-10-01	709.24	1488.98	871.4	6506.22	5904.47	2663.22	4643.02	3513.11	498.52	3537.45	865.32	2854.85	846.72	3947.55	4783.25	1145.63	1293.41	5095.82	974.42	1238.46	2968.1	1559.13	6076.85	3944.66	7751.96	3131.41	7643.8	2789.09	3184.23	5411.59	1341.57	1559.83	2857.89	761.4	2417.35	6813.1	4488.74	6169.71	1558.05	732.7	5872	9052.07	6678.2	2983.38	709.68	2604.39	8046.11	3200.6	1410.57
2024-11-01	799.81	1342.56	767.07	6328.66	5310.85	2541.91	4280.88	3039.7	385.02	3505.07	780.6	2794.37	913.75	4013.96	4779.28	1064.2	1151.51	4891.03	1020.12	1154.96	2879.89	1230.08	5824.93	3733.42	7097.56	2645.94	7075.05	2428.16	2854.1	5337.54	1180.06	1553.74	2880.34	595.86	2358.9	6767.2	4472.93	5473.89	1368.83	701.53	6011.79	8554.46	7165.31	2685.27	755.78	2578.24	7959.76	3246.05	1501.34
BRANDED (ITEMS)	NHS BARNSLEY	NHS BASILDON AND BRENTWOOD	NHS BASSETLAW	NHS BATH AND NORTH EAST SOMERSET, SWINDON AND WILTSHIRE	NHS BEDFORDSHIRE, LUTON AND MILTON KEYNES	NHS BERKSHIRE WEST	NHS BIRMINGHAM AND SOLIHULL	NHS BLACK COUNTRY	NHS BLACKBURN WITH DARWEN	NHS BLACKPOOL	NHS BOLTON	NHS BRADFORD DISTRICT AND CRAVEN	NHS BRIGHTON AND HOVE	NHS BRISTOL, NORTH SOMERSET AND SOUTH GLOUCESTERSHIRE	NHS BUCKINGHAMSHIRE	NHS BURY	NHS CALDERDALE	NHS CAMBRIDGESHIRE AND PETERBOROUGH	NHS CANNOCK CHASE	NHS CASTLE POINT AND ROCHFORD	NHS CHESHIRE	NHS CHORLEY AND SOUTH RIBBLE	NHS CORNWALL AND THE ISLES OF SCILLY	NHS COUNTY DURHAM	NHS COVENTRY AND WARWICKSHIRE	NHS DERBY AND DERBYSHIRE	NHS DEVON	NHS DONCASTER	NHS DORSET	NHS EAST AND NORTH HERTFORDSHIRE	NHS EAST LANCASHIRE	NHS EAST LEICESTERSHIRE AND RUTLAND	NHS EAST RIDING OF YORKSHIRE	NHS EAST STAFFORDSHIRE	NHS EAST SUSSEX	NHS FRIMLEY	NHS FYLDE AND WYRE	NHS GLOUCESTERSHIRE	NHS GREATER PRESTON	NHS HALTON	NHS HAMPSHIRE, SOUTHAMPTON AND ISLE OF WIGHT	NHS HEREFORDSHIRE AND WORCESTERSHIRE	NHS HERTS VALLEYS	NHS HEYWOOD, MIDDLETON AND ROCHDALE	NHS HULL	NHS IPSWICH AND EAST SUFFOLK	NHS KENT AND MEDWAY	NHS KIRKLEES	NHS KNOWSLEY
2019-12-01	79	135	72	190	372	247	391	280	12	53	53	192	29	106	445	114	103	419	83	39	146	97	236	199	644	114	285	132	63	338	44	139	131	86	348	252	141	373	119	52	435	367	268	375	31	126	568	349	136
2020-01-01	81	131	59	166	391	264	436	275	9	60	59	202	23	101	457	142	113	431	90	41	150	94	225	239	603	101	298	128	53	343	47	141	141	87	339	277	126	349	125	54	413	384	267	371	28	122	537	378	144
2020-02-01	75	109	57	163	377	232	398	261	8	55	38	170	32	110	417	124	84	389	76	44	139	85	213	210	556	100	256	129	48	310	37	121	133	90	318	212	135	318	100	56	411	363	236	352	27	129	517	310	138
2020-03-01	85	134	66	188	446	281	454	287	10	60	53	203	37	114	486	151	124	437	91	41	164	110	228	242	675	124	331	143	53	359	58	156	154	113	363	294	151	394	132	62	508	425	300	410	35	127	582	381	136
2020-04-01	74	123	51	185	369	243	415	287	5	55	48	184	30	109	418	131	96	419	96	41	142	84	225	214	626	109	282	145	57	325	45	120	145	87	345	265	143	334	118	51	468	395	268	385	33	117	531	310	140
2020-05-01	76	114	56	162	358	252	365	232	9	53	40	172	29	109	388	125	107	393	83	45	153	82	210	190	615	102	267	132	44	320	35	130	136	78	297	255	120	335	101	52	425	365	225	353	25	119	514	343	136
2020-06-01	65	110	59	160	354	249	399	272	11	51	49	183	23	96	403	127	101	408	96	34	129	90	203	202	600	115	275	136	55	345	41	120	150	87	329	240	146	326	113	52	436	347	251	371	21	117	520	297	129
2020-07-01	71	114	73	184	369	267	405	276	6	60	53	190	42	106	408	129	102	431	91	41	133	94	205	205	643	116	277	148	53	333	44	116	130	85	327	279	134	357	122	56	463	376	235	389	31	114	567	315	135
2020-08-01	62	118	43	164	323	257	367	233	8	55	41	173	21	96	388	124	94	398	79	51	129	75	198	192	596	99	255	140	55	306	43	105	138	77	297	248	141	324	99	52	391	333	215	303	21	114	480	306	113
2020-09-01	70	127	70	184	350	247	414	267	8	62	44	194	36	107	402	135	101	420	90	40	128	92	197	212	636	110	273	149	47	330	36	109	146	85	324	247	130	363	128	63	464	360	240	381	24	124	529	327	140
2020-10-01	62	128	55	192	335	253	410	269	10	57	46	193	35	112	387	145	99	401	98	50	139	85	205	205	620	116	293	154	54	323	39	120	143	71	306	280	134	350	110	61	455	357	274	376	32	124	550	326	140
2020-11-01	67	110	54	195	319	255	394	252	9	60	47	173	29	100	389	136	91	405	80	52	123	84	211	187	630	115	271	151	47	334	34	115	141	81	298	258	124	330	108	60	423	335	240	366	39	116	557	302	119
2020-12-01	71	136	60	197	382	242	403	249	8	67	43	189	25	110	424	129	99	424	93	50	139	92	207	216	658	120	294	159	60	353	36	116	147	87	328	289	146	337	119	61	464	350	283	401	32	121	549	351	138
2021-01-01	61	115	60	174	314	256	407	251	12	61	45	173	29	119	356	126	85	404	92	55	123	83	194	204	594	107	270	140	45	321	31	118	140	79	298	269	112	315	120	56	416	332	255	359	28	113	545	307	127
2021-02-01	65	113	53	164	303	217	375	229	9	56	37	151	22	91	331	122	86	368	86	40	128	82	167	191	564	107	245	123	46	309	38	100	127	67	256	234	118	300	87	55	347	298	240	322	38	90	458	283	133
2021-03-01	60	124	61	175	353	233	385	269	10	60	41	211	33	119	386	134	97	402	104	39	140	85	191	204	661	111	268	152	53	321	36	104	145	88	299	266	118	297	113	52	418	323	270	366	32	105	526	328	131
2021-04-01	54	135	56	162	336	259	366	252	9	59	39	164	23	101	372	127	96	401	97	49	118	89	161	192	632	111	271	162	50	322	45	111	120	73	280	260	127	319	105	60	370	329	253	370	33	109	491	306	125
2021-05-01	43	111	53	156	315	227	358	237	8	51	47	175	28	71	358	114	83	354	77	36	125	85	160	193	581	113	260	131	52	309	40	99	116	77	271	250	120	268	97	52	360	306	262	337	31	96	453	280	118
2021-06-01	45	112	64	160	335	229	386	260	10	70	42	174	26	55	376	113	96	404	86	46	117	90	156	228	632	120	254	154	48	318	38	115	149	80	289	267	145	283	100	49	378	331	275	369	34	90	502	322	127
2021-07-01	41	115	53	133	327	247	354	248	9	75	35	186	27	54	343	113	95	406	95	46	121	85	156	203	626	109	267	135	56	324	35	112	122	73	262	253	131	287	106	45	350	302	308	355	32	64	484	319	119
2021-08-01	38	117	57	130	308	214	340	230	11	56	37	180	26	53	356	110	86	378	95	50	119	83	145	210	603	104	248	129	53	312	35	98	133	77	260	262	138	237	84	34	350	260	290	325	28	55	417	311	116
2021-09-01	39	108	53	131	303	229	358	260	11	60	32	157	26	54	363	116	100	373	101	52	139	77	130	209	596	110	268	133	52	300	33	107	138	77	265	250	143	274	114	13	362	221	303	351	24	54	469	329	120
2021-10-01	35	109	59	111	307	209	346	226	11	64	42	181	23	51	306	114	78	354	99	41	118	90	110	210	533	98	244	135	42	290	34	106	109	64	252	244	127	252	95	21	336	210	278	321	30	48	409	301	104
2021-11-01	26	110	49	136	309	212	348	241	13	68	37	176	31	50	364	110	85	374	92	49	111	88	102	209	584	112	232	132	50	329	33	106	116	77	248	251	165	232	85	18	347	174	316	339	22	53	456	302	101
2021-12-01	27	101	55	114	324	215	357	250	10	70	40	179	33	62	345	135	96	364	100	49	120	83	98	199	560	100	274	129	54	317	35	109	108	78	271	253	142	215	97	21	341	177	336	351	18	57	443	315	127
2022-01-01	31	97	41	116	284	215	324	229	11	63	41	165	32	42	292	115	73	359	106	44	115	78	83	208	527	102	238	117	49	292	34	96	103	65	237	203	131	207	92	21	298	159	316	317	21	41	427	316	97
2022-02-01	21	97	50	109	278	197	286	199	11	58	28	151	22	42	319	110	78	367	73	34	103	70	73	175	493	96	206	119	43	288	30	96	96	73	217	211	128	186	85	15	288	148	271	270	15	57	352	284	99
2022-03-01	31	113	53	114	302	214	320	237	15	73	38	164	33	44	295	117	85	389	100	42	116	74	63	197	538	107	243	122	51	310	39	105	94	75	233	213	151	208	87	18	328	179	267	328	21	43	422	337	120
2022-04-01	26	99	55	111	282	206	295	223	10	72	36	163	21	42	296	125	73	354	77	46	112	72	68	215	523	97	230	122	42	253	29	100	66	61	223	197	146	183	85	17	338	142	234	299	15	42	362	295	106
2022-05-01	20	108	54	116	297	199	314	234	14	55	35	175	34	47	311	117	92	382	90	41	107	82	65	193	547	113	227	128	46	292	38	106	48	69	223	193	113	173	84	17	303	140	264	329	14	41	378	315	50
2022-06-01	21	118	52	111	268	206	316	212	14	60	34	158	29	33	290	120	77	339	80	49	108	74	57	192	482	91	231	108	39	276	35	113	31	61	238	189	102	169	76	18	307	121	227	277	16	43	386	314	9
2022-07-01	17	102	56	102	259	191	277	218	15	50	35	154	30	41	279	118	95	367	76	40	113	77	64	187	487	95	225	126	38	287	34	102	28	44	243	200	90	166	74	18	310	108	242	299	10	42	357	291	12
2022-08-01	21	109	51	117	285	210	271	218	18	58	32	187	30	30	313	114	75	374	82	50	115	83	63	181	520	94	231	122	44	282	36	112	23	60	220	197	101	182	81	16	289	84	233	279	12	38	378	314	16
2022-09-01	14	106	54	104	252	181	259	207	14	52	38	167	33	25	270	110	90	334	79	37	106	70	65	182	500	98	220	103	39	289	39	90	24	46	221	167	90	174	67	11	293	68	234	306	13	39	351	285	9
2022-10-01	19	103	51	97	266	192	250	202	10	53	36	137	24	22	293	111	77	351	73	37	94	71	57	176	449	89	201	106	41	278	34	103	23	56	210	183	89	152	72	2	278	61	201	282	16	31	353	299	11
2022-11-01	14	96	50	106	274	191	270	236	13	45	28	160	29	21	271	110	85	337	84	35	105	75	73	177	445	99	210	100	39	284	32	103	29	49	202	164	84	149	74	6	267	63	210	274	15	35	359	282	12
2022-12-01	14	92	61	86	254	186	230	181	17	53	29	149	30	15	260	103	82	343	78	38	100	77	68	192	477	93	195	86	42	258	38	107	27	63	211	188	93	135	63	4	282	65	210	277	16	35	333	310	10
2023-01-01	10	83	55	94	247	163	243	207	13	38	26	155	25	21	275	107	81	321	85	40	103	63	76	162	425	85	194	71	49	254	34	94	28	50	213	170	87	126	70	7	268	60	192	288	15	31	352	287	10
2023-02-01	12	93	43	73	226	156	226	181	9	39	33	111	24	16	240	90	63	300	71	30	95	62	60	162	407	75	169	68	35	253	35	87	23	53	189	149	86	104	53	7	224	48	178	267	13	27	281	263	8
2023-03-01	16	100	56	89	243	184	257	202	12	46	23	151	35	24	258	100	73	338	71	40	101	69	65	192	446	69	190	70	37	264	45	107	30	65	211	180	104	117	66	6	263	51	227	284	18	35	339	317	9
2023-04-01	16	85	42	81	231	156	221	159	12	48	25	131	25	22	228	99	71	304	90	27	99	58	67	161	400	87	182	59	36	232	31	99	27	51	193	156	76	102	48	5	228	40	178	234	14	20	308	272	8
2023-05-01	16	86	50	79	235	176	240	184	12	42	32	141	29	22	261	109	87	312	72	35	84	65	60	157	436	71	167	66	37	239	35	93	25	61	200	160	80	104	66	5	223	41	194	260	13	30	309	290	6
2023-06-01	13	94	42	78	228	163	244	182	11	49	27	140	30	20	240	103	87	331	84	34	104	62	67	170	427	68	200	57	43	248	32	103	31	56	198	176	65	116	57	6	235	37	189	280	15	26	287	292	9
2023-07-01	19	88	45	77	226	133	227	172	12	35	27	141	27	20	186	112	86	309	75	33	90	60	62	154	387	52	180	59	44	247	36	94	24	49	164	172	63	102	56	8	231	38	183	255	11	25	322	275	10
2023-08-01	13	87	42	73	247	105	224	195	12	36	31	135	22	17	158	105	81	306	50	30	93	62	56	159	370	44	173	62	37	246	41	86	31	51	183	159	66	120	44	6	232	40	180	253	14	26	271	319	5
2023-09-01	14	74	42	68	226	75	207	155	9	26	33	127	27	18	131	96	88	295	58	31	92	53	52	160	388	56	179	61	41	227	29	99	31	41	157	143	52	97	49	7	207	35	172	249	12	22	268	281	7
2023-10-01	10	81	40	64	216	82	204	180	12	32	24	129	25	13	120	115	80	301	46	31	92	60	51	155	351	45	186	58	44	229	42	95	30	42	154	151	53	106	50	9	214	34	154	237	11	25	273	296	10
2023-11-01	13	71	42	67	226	70	203	158	9	28	30	146	22	16	84	97	73	300	23	28	89	57	55	153	376	40	199	62	57	231	29	93	30	41	126	161	43	95	53	8	215	47	144	231	16	24	258	286	13
2023-12-01	12	49	50	64	218	68	205	162	11	39	29	132	18	14	83	107	81	306	25	27	81	55	47	164	345	42	179	48	53	227	30	90	31	30	122	157	40	88	42	7	231	51	157	219	11	27	240	292	13
2024-01-01	12	43	46	80	213	41	195	188	9	24	32	151	28	27	96	101	82	298	26	34	93	54	62	163	392	49	194	57	49	242	39	84	54	33	128	161	32	117	43	8	230	75	210	235	11	33	256	297	10
2024-02-01	7	31	45	80	195	36	189	176	8	13	38	129	18	12	91	97	78	276	19	18	85	42	61	153	369	55	169	45	48	216	32	87	36	31	113	153	31	81	44	6	237	71	167	238	13	29	219	294	12
2024-03-01	10	38	39	60	196	37	182	161	9	12	30	132	17	14	47	103	79	267	16	20	90	46	52	137	337	40	181	33	44	200	36	75	28	32	118	136	26	81	40	9	196	61	158	214	13	25	226	265	12
2024-04-01	9	32	23	68	208	25	188	163	9	12	29	125	20	14	49	97	81	272	22	19	80	50	47	140	345	40	152	37	36	217	38	82	29	22	106	121	21	83	49	7	210	63	127	222	13	20	206	258	17
2024-05-01	12	31	29	61	208	23	204	159	13	10	29	134	21	14	47	99	77	290	14	25	78	44	42	161	321	38	171	27	51	199	32	79	29	38	105	100	28	86	45	7	197	57	136	217	9	19	200	285	17
2024-06-01	9	38	25	72	187	18	181	160	9	7	28	119	13	12	53	108	62	265	15	17	48	47	57	123	291	45	136	27	44	204	28	63	29	39	112	86	17	73	42	6	206	47	136	200	10	23	204	249	11
2024-07-01	13	33	33	54	199	13	179	167	10	10	28	127	23	13	48	102	73	288	17	16	43	43	55	143	317	40	181	35	33	203	35	81	32	43	85	89	25	85	44	6	210	56	131	232	11	19	183	291	17
2024-08-01	10	34	34	55	204	18	175	156	13	10	30	142	16	15	39	99	71	257	15	17	37	39	54	139	263	41	146	31	25	200	31	74	24	34	106	82	21	70	55	9	200	47	145	215	10	18	194	257	15
2024-09-01	9	27	32	59	180	18	175	149	8	8	24	119	15	16	42	92	73	254	12	14	38	45	46	133	237	44	150	28	29	183	30	76	31	38	92	85	22	71	39	5	206	49	129	193	9	16	173	265	18
2024-10-01	10	35	36	52	179	22	185	139	10	10	37	118	15	14	35	93	65	265	9	12	32	44	58	145	245	40	145	23	16	190	28	80	31	38	96	62	17	81	40	13	201	39	138	218	10	21	183	271	17
2024-11-01	11	26	36	59	187	32	174	143	9	8	21	121	12	20	46	94	69	246	14	12	25	44	55	126	236	39	162	28	29	156	28	63	26	35	91	66	26	59	37	5	205	34	121	175	10	15	163	242	15
BRANDED COST (£)	NHS BARNSLEY	NHS BASILDON AND BRENTWOOD	NHS BASSETLAW	NHS BATH AND NORTH EAST SOMERSET, SWINDON AND WILTSHIRE	NHS BEDFORDSHIRE, LUTON AND MILTON KEYNES	NHS BERKSHIRE WEST	NHS BIRMINGHAM AND SOLIHULL	NHS BLACK COUNTRY	NHS BLACKBURN WITH DARWEN	NHS BLACKPOOL	NHS BOLTON	NHS BRADFORD DISTRICT AND CRAVEN	NHS BRIGHTON AND HOVE	NHS BRISTOL, NORTH SOMERSET AND SOUTH GLOUCESTERSHIRE	NHS BUCKINGHAMSHIRE	NHS BURY	NHS CALDERDALE	NHS CAMBRIDGESHIRE AND PETERBOROUGH	NHS CANNOCK CHASE	NHS CASTLE POINT AND ROCHFORD	NHS CHESHIRE	NHS CHORLEY AND SOUTH RIBBLE	NHS CORNWALL AND THE ISLES OF SCILLY	NHS COUNTY DURHAM	NHS COVENTRY AND WARWICKSHIRE	NHS DERBY AND DERBYSHIRE	NHS DEVON	NHS DONCASTER	NHS DORSET	NHS EAST AND NORTH HERTFORDSHIRE	NHS EAST LANCASHIRE	NHS EAST LEICESTERSHIRE AND RUTLAND	NHS EAST RIDING OF YORKSHIRE	NHS EAST STAFFORDSHIRE	NHS EAST SUSSEX	NHS FRIMLEY	NHS FYLDE AND WYRE	NHS GLOUCESTERSHIRE	NHS GREATER PRESTON	NHS HALTON	NHS HAMPSHIRE, SOUTHAMPTON AND ISLE OF WIGHT	NHS HEREFORDSHIRE AND WORCESTERSHIRE	NHS HERTS VALLEYS	NHS HEYWOOD, MIDDLETON AND ROCHDALE	NHS HULL	NHS IPSWICH AND EAST SUFFOLK	NHS KENT AND MEDWAY	NHS KIRKLEES	NHS KNOWSLEY
2019-12-01	1220.34	2473	839.01	3061.44	6246.68	4216.36	7082.62	5261.49	196.16	708.55	828.31	3083.71	588.14	1884.64	7833.55	1623.82	1710.87	5865.99	1547.12	686.21	2473.25	1579.88	3508.07	3061.23	9751.97	1971.49	4521.11	2004.8	1078.38	4881.55	784.34	2005.07	1808.52	1318.04	5403.94	4326	2092.75	5741.14	2048.31	838.75	7343.43	6394.71	4859.42	6591.72	544.81	1971.93	9653.88	6416.24	2037.51
2020-01-01	1253.5	2691.14	675.75	2441.78	6332.23	4642.28	8361.03	5373.04	130.77	861.2	1024.54	3204.38	490.27	1918.47	8162.04	2005.56	1972.25	5862.12	1591.25	642.99	2288.87	1438.69	3203.66	3661.49	9101.84	1569.18	4675.11	2005.07	839.08	4795.14	817.19	2157.77	1874.46	1274.9	5078.97	4861.52	1863.81	5307.04	1973.05	882.71	7170.35	6680.28	4806.03	6627.46	566.62	1896.06	8545.67	6498.58	2213.27
2020-02-01	1145.7	2105.04	709.25	2683.37	6283.94	3786.1	7746.19	4789.73	119.99	796.46	578.12	2553.67	719.74	2137.91	7232.68	1888.09	1255.11	5356.54	1200.25	719.93	2182.16	1396.7	3065.61	3239.95	8630.43	1614.55	4134.81	2072.79	927.14	4386.4	589.28	1767.45	1778.39	1483.76	4832.77	3556.79	1877.07	4985.33	1637.56	1025.46	7680.46	6240.2	4385.96	6110.07	392.91	1941.85	8685.54	5530.72	2117.25
2020-03-01	1197.83	2764.59	762.49	3287.32	8067.24	4888.17	8611.23	5421.9	163.28	860.16	849.59	3201.27	751.1	2275.08	8600.71	2287.54	2264.24	5889.68	1676.55	707.63	2602.33	1807.93	3362.87	3755.53	10398.1	2198.93	5748.13	2286.3	914.32	5345.5	979.87	2406.1	2090.5	1774.35	5618.65	5303.03	2200.47	6020.1	2362.79	1067.04	9058.41	7543.8	5563.51	7327.42	587.9	1818.37	9940.32	6825.55	2090.74
2020-04-01	1024.42	2407.17	621.17	2952.66	6090.59	3987.22	8039.92	5708.38	76.26	817.39	741.02	2887.52	686.37	1982.64	7233.58	1972.29	1536.43	5676.82	1492.45	751.71	2277.22	1416.66	3127.15	3300.83	10077.8	1699.43	4488.43	2048.62	1034.93	4608.79	762.85	1808.73	2059.81	1307.67	5316.76	4608.32	2016.26	5218.48	1906.67	893.23	8322.85	6873.92	5163.7	6831.91	555.69	1950.11	8966.7	5479.58	2222.85
2020-05-01	1067.83	2091.2	653.71	2799.52	5632.6	4291.76	6677.53	4063.21	130.82	729.9	631.87	2593.26	620.95	2102.6	6732.03	1895.66	1830.31	5359.87	1416.02	816.96	2527.13	1274.75	3159.32	2897.35	9206.24	1699.15	4422.24	1993.39	762.44	4531.89	566.43	1917.3	1873.7	1198.01	4466.53	4705.82	1743.49	5163.17	1742.82	936.66	7418.22	6437.37	4063.01	6144.07	359.49	1732.16	8333.86	6383.07	2113.37
2020-06-01	936.42	2035.65	707.89	2406.35	5944.4	4169.75	7816.49	5192.47	217.71	697.23	816.48	2853.74	457.28	1655.08	7086.99	1829.4	1687.46	5695.05	1600.66	489.94	2036.02	1459.09	2961.38	2939.56	9483.78	1937.55	4376.7	2155.51	827.4	5070.7	707.7	1731.05	2003.61	1339.3	5008.23	4017.72	2036.51	4943.15	1840.28	870.9	7620.45	6106.35	4681.72	6445.73	315.72	1787.13	8786.23	5280.49	1840.51
2020-07-01	958.45	2155.11	860.36	2972.13	6085.64	4452.5	7675.71	5171.31	98.07	871.14	925.44	2983.66	925.09	2079.14	7066.03	1883.8	1687.46	5977.01	1513.28	685.78	2112.27	1589.86	2917.55	3189.28	9961.72	1916.03	4615.61	2232.17	957.78	4801.29	740.27	1752.77	1763.86	1274.48	4877.44	4909.86	1851.31	5650.53	2101.1	1012.29	8022.48	6400.2	4126.03	6858.54	500.72	1817.72	9405.85	5520.02	2057.79
2020-08-01	915.73	2135.67	501.36	2539.08	5677.14	4304.25	7061.86	4413.86	108.98	773.72	577.66	2844.52	348.67	1863.53	6701.81	1896.04	1699.81	5438.52	1264.47	817.84	2092.55	1188.12	2788.4	3159.7	9089.08	1699.77	4130	2233.92	882.42	4511.43	697.35	1678.03	1961.4	1177.12	4467.97	4228.87	1994.52	4860.97	1646.49	893.45	7049.47	6264.27	4053.09	5089.31	294.43	1667.45	7954.43	5579.37	1711.1
2020-09-01	990.67	2459.11	816.38	3036.83	5876.88	4265.66	7694.64	5027.78	130.59	871	696.71	3091.24	826.88	2067.76	7193.84	1992.15	1676.36	5768.38	1556.31	598.58	2100.7	1534.62	2884.21	3286.85	9774.45	1741.1	4537.77	2307.35	729.15	4615.09	598.52	1556.44	1948.17	1284.32	4952.06	4245.11	1796.23	5670.78	2209.71	1088.59	8151.29	6158.9	4429.12	6715.18	489.73	1980.79	8663.35	6170.9	2025.21
2020-10-01	859.57	2480.05	641.98	3035.65	5493.84	4188.71	7713.58	5342.24	130.56	794.53	739.94	3047.26	739.81	2208.6	6908.32	2187.11	1784.04	5570.75	1708.24	794.65	2197.69	1305.77	3079.5	3035.1	9541.99	1968.85	4711.06	2295.7	870.47	4526.54	696.38	1805.8	1936.53	1044.53	4580.66	5091.52	1937.24	5244.55	1936.7	1055.17	8028.67	6492.85	5232.42	6864.95	489.65	1936.43	9204.75	5896.2	2208.71
2020-11-01	916.1	2049.1	610.59	3139.52	5613.7	4240.58	7478.23	4677.02	109.02	872.62	774	2551.66	664.97	1853.45	6803.16	2191.48	1711.3	5538.43	1275.77	850.22	2060.61	1460.9	3183.36	2779.96	9757.51	2005.68	4272.99	2343.93	752.33	4600.97	621.36	1776.61	1875.1	1275.47	4535.22	4556.72	1711.79	5156.29	1842.79	1111.74	7401.21	6038.22	4479.98	6628.28	577.73	1733.44	9353.35	5385.27	1853.44
2020-12-01	948.43	2549.86	708.75	3019.01	6680.59	3956.17	7759.98	4664.5	108.99	937.83	686.64	2791.56	512.11	2070.61	7595.58	1961.95	1820.11	5809.49	1461.35	784.66	2256.19	1471.36	3008.26	3552.66	10038.3	1972.5	4860.81	2397.64	1013.35	5046.61	621.26	1819.91	1972.71	1198.88	5024.57	4904.9	2158.44	5188.3	1994.54	969.94	8009.92	6210.96	5481.38	7237.89	446.96	1863.76	9459.84	6289.04	2104.71
2021-01-01	883.82	2246.61	785.66	2901.43	5083.2	4395.6	7668.57	4843.55	185.42	927.47	709.06	2749.86	599.89	2290.78	6348.62	1821.9	1516.13	5509.17	1570.97	927.39	1963.73	1374.29	2857.91	3064.97	9337.44	1843.27	4439.2	2214.32	741.66	4461.98	512.62	1788.54	1930.84	1145.38	4472.74	4767.57	1603.93	4875.87	2159.73	1036.31	7242.36	5932.41	4766.68	6425.21	371	1658.47	9119.14	5650.11	2072.91
2021-02-01	884.33	2248.4	622.44	2380.11	5152.27	3536.32	7226.13	4355.88	130.99	829.94	556.83	2216.67	545.61	1560.99	6014.66	1943.23	1572.04	4988.7	1353.74	567.86	1998.09	1320.95	2521.33	2936.55	8667.27	1779.39	4093.13	1987.05	698.79	4388.62	633.37	1451.78	1724.71	1004.25	3853.43	4072.09	1670.51	4683.24	1419.23	971.5	6057.9	5238.1	4704.12	5818.26	556.83	1288.16	7674.32	4999.65	2096.15
2021-03-01	807.17	2551.24	719.89	3042.71	6052.29	3783.83	7274.08	4853.11	119.99	905.45	643.53	3381.3	686.89	2072.37	6826.69	1996.1	1875.51	5398.71	1799.49	643.58	2279.85	1396.31	2933.51	3020.86	10447.4	1821.2	4231.2	2377.98	828.84	4602.47	610.64	1592	2006.71	1384.91	4482.3	4526.55	1614.62	4461.15	1854.47	948.64	7371.6	5898.66	5059.72	6401.64	491.05	1722.88	8756.93	5921.79	2061.86
2021-04-01	764.22	2794.15	665.99	2521.66	5599.69	4431.25	6745.87	4879.32	109.19	830.07	622.2	2533.24	523.81	1866.51	6833.28	1943.1	1691.95	5447.34	1637.34	818.73	1866.73	1430.52	2445.07	2925.27	10054	1757.38	4246.27	2543.46	819.07	4682.92	786.07	1713.9	1626.57	1102.5	4290.28	4803.2	1768.76	5065.37	1779.21	1004.28	6505.67	5915.43	4573.8	6626.47	524.14	1681.08	8383.57	5425.72	2030.73
2021-05-01	611.69	2139.91	644.41	2501.02	5306.93	3756.07	6682.63	4455.18	98.29	699.12	753.4	2806.64	556.8	1288.41	6442.36	1736.37	1637.88	4892.7	1256.12	611.55	2031.38	1278.14	2391.29	2860.97	8823.39	1878.23	4291.38	2031.24	873.6	4422.83	731.51	1550.52	1648.67	1168.62	3964.24	4510.09	1823.9	4171.95	1769.16	906.34	6627.84	5251.86	5033.68	6049.78	458.74	1397.68	7894.53	5067.3	1900.18
2021-06-01	600.39	2150	753.17	2489.13	5740	3950.1	7431.98	4988.03	152.79	1102.74	687.62	2707.05	632.81	1047.56	6853.71	1767.95	1735	5577.45	1451.57	862.15	1812.17	1495.44	2204.76	3590.54	10182.2	2008.44	4103.52	2488.21	742	4617.39	698.49	1669.91	2062.55	1156.89	4278.55	4584.12	2128.45	4376.32	1800.66	862.07	6449.52	6066.66	5041.51	6799.47	502.04	1309.75	8643.25	5882.55	2063.34
2021-07-01	612.24	2185.33	601.3	2251.48	5332.81	4185.43	6600.86	4699.92	120.22	1060.84	546.5	2798.36	622.73	961.63	6251.81	1759.46	1846.61	5530.11	1540.94	644.93	1923.72	1355.69	2414.93	2961.79	9977.76	1781.25	4436.79	2021.86	1016.21	4699.42	622.94	1813.92	1562.74	1126.21	4021.85	4513.72	1902.44	4535.86	1814.23	819.63	6217.79	5463.46	5616.95	6349.15	535.75	1005.46	8130.57	5639.29	1858.21
2021-08-01	503.34	2318.58	700.19	2144.22	5107.28	3576.13	6288.86	4559.79	142.2	766.17	590.79	2833.02	656.04	896.93	6485.7	1652.13	1629.49	5064.33	1706.29	864.06	1903.14	1323.54	2121.76	3324.82	9570.21	1804.71	3970.37	2067.14	918.6	4626.57	524.99	1465.33	1804.48	1159.72	3937.3	4790.87	1936.42	3675.17	1443.78	699.83	6113.7	4877.67	5610.41	6223.07	437.46	831.25	7054.33	5633.14	1859.94
2021-09-01	590.29	2032.12	644.75	2032.5	5135.08	3769.35	6643.24	4840.75	164.01	830.97	524.93	2491.96	611.76	961.35	6610.66	1726.59	2010.21	5037.5	1868.32	917.7	2295.08	1202.48	1813.98	3070.47	9724.01	1802.8	4261.26	2109.06	885.17	4305.17	611.89	1562.26	1868.47	1190.94	4020.95	4359.92	2142.06	4130.47	2043.27	229.42	6631.7	3998.02	5462.96	6315.09	371.49	929	8226.61	6118.47	1934.06
2021-10-01	502.54	2063.9	699.06	1845.59	5351.35	3614.48	6650.98	4302.79	174.82	939.91	775.46	2709.76	458.58	895.66	5667.94	1780.46	1485.23	4795.32	1703.68	633.38	1911.3	1496.45	1703.66	3057.78	8289.33	1791	4051.12	2217.57	589.98	4335.86	535.1	1561.46	1408.91	939.63	3909.87	4521.86	1769.72	3931.96	1627.21	425.92	5776.69	3712.61	5274.61	6224.52	524.33	851.68	7000.08	5362.2	1725.78
2021-11-01	349.91	2207.87	601.29	2241.39	5280.22	3410.43	6842.94	4406.02	196.75	919.19	612.3	2864.93	775.86	776.25	6733.07	1683.78	1661.36	5117.07	1530.36	819.76	1792.68	1443.33	1530.19	3126.03	9138.79	2011.21	3782.19	2088.24	918.22	4908.4	535.57	1639.37	1661.49	1202.58	3902.47	4482.41	2472.07	3508.99	1497.68	360.65	6328.82	3289.49	5826.47	6132.52	404.48	907.13	8055.75	5411.56	1662
2021-12-01	372.13	1903.21	689.37	1663.42	5524.33	3423.99	6946.68	4671.24	131.38	1006.7	787.59	2932.47	732.74	1061.01	6279.49	2111.62	1739.2	4858.08	1750.35	787.63	1837.84	1367.66	1531.38	3041.1	8642.63	1597.58	4528.48	2199.07	886.02	4550.93	612.64	1761.01	1455.1	1236.46	4255.85	4595.54	1981.21	3336.54	1641.19	437.49	6256.89	3205.12	6475.77	6509.35	328.24	886.31	7625.44	5765.55	2199.47
2022-01-01	471.63	1907.3	515.44	1831.45	4955.6	3672.54	6358.86	4265.19	175.41	822.88	756.39	2577.5	712.48	734.73	5207.43	1830.96	1271.86	4803.05	1940.61	756.54	1918.79	1271.92	1217.25	3146.62	8463.82	1633.48	3891.87	1743.56	898.81	4188.62	559.33	1490.84	1348.56	932.06	3563.37	3574.52	1930.07	3256.56	1447.61	427.49	5218.22	2894.34	5602.57	5931.09	263.28	668.82	7597.46	5701.08	1612.05
2022-02-01	307.25	1842.99	669.62	1832.71	4641.62	3346.65	5804.39	3709.03	142.66	932.86	537.54	2315.79	449.86	669.42	5880.12	1646.01	1426.36	5069.53	1185.2	592.44	1623.93	1152.12	1162.95	2589.29	7779.23	1580.22	3444.71	2030.11	691.22	4224.51	504.71	1459.2	1360.35	1075.44	3478.01	3873.21	1778.38	2919.04	1437.57	285.23	4980.9	2589.3	5003.36	5046.57	197.65	1031.2	6056.83	5255.35	1690.23
2022-03-01	449.41	2060.13	668.82	1885.6	5129.9	3781.24	6225.39	4318.97	208.24	1030.38	723.29	2708.12	756.28	679.58	5162.25	1710.1	1413.82	5219.13	1622.43	734.42	1841.34	1183.89	865.89	2948.05	8384.96	1764.4	4131.71	1995.04	887.85	4494.1	635.92	1731.48	1260.47	1085.01	3507.16	4011.69	2181.26	3178.92	1479.84	350.74	6049.39	3320.72	4997.62	6072.04	306.97	646.44	7321.89	6148.29	1939.99
2022-04-01	383.91	1984.63	745.81	1820.94	4825.45	3520.32	5747.39	4234.5	142.66	998.59	614.24	2490.36	383.96	789.36	5274.87	1985.25	1392.45	4739.36	1348.9	844.47	1798.69	1097.4	1107.65	3300.91	8257.56	1645.23	3838.32	1941.29	723.72	3597.99	504.39	1601.3	899.4	1009.13	3553.14	3664.48	2105.75	2961.5	1382.08	350.93	6152.88	2565.82	4462.95	5550.12	208.47	723.84	6021.17	5340.42	1810.01
2022-05-01	296.02	2017.12	712.9	1974.36	5088.14	3497.85	6141.45	4267.22	197.36	735.43	679.77	2841.02	734.5	986.55	5812	1798.81	1600.54	5214.61	1556.98	756.69	1688.57	1327.64	1063.75	2872.78	8991.85	1940.52	3903.15	2094.42	920.91	4277.68	636.07	1502.38	690.66	1019.8	3311.4	3575.22	1743.4	2741.31	1447.41	394.68	5702.04	2707.28	5055.04	6612.27	197.57	646.94	6622.67	5778.03	800.49
2022-06-01	274.1	2302.21	614.15	1841.94	4419.75	3607.11	6053.9	4013.99	175.65	844.86	581.23	2489.73	657.74	515.22	5361.18	1798.94	1282.95	4541.37	1359.88	921.01	1754.54	1085.92	822.53	2609.87	7609.71	1567.85	3969.57	1809.15	668.84	3893.17	646.77	1885.89	383.74	964.79	3672.91	3411.84	1567.95	2687.34	1315.98	383.73	5361.96	2170.23	4550.03	5230.53	285.22	679.61	6764.44	5635.29	153.48
2022-07-01	251.99	2081.79	767.18	1567.74	4362.99	3385.69	5228.47	4133.54	208.32	778.51	580.82	2423.54	679.32	690.37	4986.96	1720.99	1687.47	4912.56	1446.32	690.69	1764.59	1271.68	997.7	2969.64	7596.08	1512.06	3846.91	2104.3	635.69	4045.45	547.85	1556.61	350.85	602.89	3778.75	3770.68	1337.7	2521.39	1358.74	350.6	5524.07	1983.02	4635.9	5854.62	120.75	602.82	6170.34	5468.16	230.08
2022-08-01	295.82	2091.74	602.68	1950.59	5017.2	3691.25	5499.43	4109	241.08	887.75	591.46	2893.3	635.09	514.85	5774.5	1731.5	1314.16	5118.43	1402.49	876.2	1818.47	1336.85	1018.72	2727.4	8337.79	1566.35	4107.19	2049.06	777.66	4087.06	580.55	1731.14	284.77	974.87	3461.2	3649.13	1468.86	2816.51	1369.53	252	5060.94	1653.35	4753.16	5324.81	186.38	711.69	6605.78	5607.59	273.79
2022-09-01	186.33	2201.5	712.15	1556.55	4339.29	3188.01	4898.85	3770.82	197.2	712.7	712.03	2675.61	668.36	471.05	4931.14	1611.32	1621.03	4384.79	1358.98	613.59	1599.71	1052.2	909.16	2782.36	8294.92	1621.22	3812.84	1654.59	646.37	4044.01	734.02	1457.3	328.65	690.04	3331.12	3079.16	1338.13	2641.32	1226.99	251.98	5434.35	1314.15	4295.54	5885.35	208.42	580.42	6157.49	5313.03	153.34
2022-10-01	251.93	2035.31	634.87	1489.5	4805.68	3414.21	4915.03	3831.33	120.51	679.41	656.95	2179.2	525.37	415.99	5407.62	1948.61	1313.24	4687.35	1226.22	700.39	1445.09	1149.64	832.14	2648.46	7367.11	1389.8	3546.53	1806.11	722.21	4236.97	580.08	1620.21	306.51	831.94	3272.36	3634.37	1259.12	2463.21	1237.12	43.77	4827.33	1083.37	3983.94	5430.85	415.93	470.68	5975.6	5472.44	229.77
2022-11-01	241.01	2026.92	690.43	1645.03	4822.77	3429.93	5314.96	4428.29	186.38	679.65	493.13	2477.59	624.72	372.9	4887.75	1666.21	1610.66	4658.8	1468.6	679.33	1666.97	1161.85	1183.66	2618.89	7278.09	1818.76	4054.45	1665.89	733.97	4023.88	536.87	1622.37	405.38	755.91	3167.14	3046.89	1369.8	2433.78	1348.06	164.31	4941.99	1150.24	3737.59	5140.49	208.3	471.02	6313.7	5270.59	197.22
2022-12-01	197.24	1982.96	777.96	1424.93	4088.21	3155.46	4646.23	3386.66	252.12	822.12	547.75	2401.05	602.51	263.12	4756.16	1556.64	1468.28	4681.3	1359.57	777.86	1632.77	1238.91	1128.46	3056.92	7682.95	1577.53	3342.66	1380.97	734.14	3542.07	690.3	1633.28	372.52	1040.97	3243.36	3616.94	1380.93	2203.35	975.5	65.84	4723.55	1237.78	4153.02	5282.75	285.04	569.67	5993.97	5500.79	153.39
2023-01-01	131.74	1789.6	680.85	1538.03	4184.93	2942.32	4831.69	3855.07	219.69	604.08	472.16	2428	604.01	406.14	4941.91	1680.51	1504.26	4415.33	1449.95	757.8	1692.68	977.72	1196.91	2338.86	6798.53	1438.47	3711.68	1197.13	801.78	3681.19	592.85	1450.26	384.36	757.51	3272.22	3327.48	1252.28	2032.28	1284.98	153.79	4721.69	1152.8	3733.2	5459.77	208.83	450.06	6281.91	5402.48	153.72
2023-02-01	175.98	1867.59	516.45	1187.22	3846.42	2570.93	4340.71	3353.04	120.97	571.62	626.26	1671.33	461.48	274.63	4450.44	1439.8	1186.39	4110.81	1220.3	483.61	1483.48	1033.5	868.01	2570.84	6483.94	1263.4	2823.67	1088.05	648.24	3726.72	648.15	1253.24	296.76	791.06	2955.46	2813.26	1253.53	1660.7	999.92	164.85	3977.49	966.77	3351.57	5077.9	252.66	395.53	4692.33	4724.71	131.84
2023-03-01	230.82	2075.9	725.09	1319.08	3967.15	3262.71	5130.9	3791.14	153.93	648.41	428.58	2473.1	823.9	439.55	4604.58	1604.57	1318.21	4573.23	1197.74	724.95	1573.16	1077.46	999.98	2867.29	7064.72	1318.31	3274.33	1011.55	637.29	3868.58	856.84	1660.18	439.66	977.73	3196.94	3637.32	1506.28	1955.87	1098.66	153.74	4702.08	1032.55	4405.66	5483.4	241.92	516.34	5823.68	5811.86	186.92
2023-04-01	220.77	1787.06	507.6	1324.46	4005.62	2724.84	4248.52	2935.67	198.77	739.53	452.47	2108.64	496.55	419.34	4094.05	1544.88	1147.47	4171.74	1666.38	573.54	1666.03	971.16	949.01	2449.1	6333.75	1599.66	3287.33	882.79	650.88	3476.23	540.83	1457.23	342.16	706.2	2890.93	3001.68	1103.64	1622.74	871.7	77.44	4258.29	783.06	3386.95	4601.77	209.63	308.92	5384.66	5151.54	143.5
2023-05-01	253.82	1798.59	607.05	1226.15	3941.83	3101.22	4591.91	3609.83	176.7	585.27	662.04	2241.46	607.05	441.42	4690.99	1656.06	1511.9	4339.67	1379.7	673.11	1337.17	972	949.13	2328.56	6723	1202.99	2903.13	1037.78	584.94	3510.6	673.2	1468.51	342.3	893.93	3134.69	3145.75	1203.46	1769.03	1192.03	121.45	4006.4	904.89	3785.94	4956.65	187.63	452.59	5364.55	5518.09	77.37
2023-06-01	187.47	1852.51	551.37	1246.38	3860.23	2955.26	4588.59	3695.44	176.43	761.27	485.15	2240.44	595.47	419.01	4345.85	1566.56	1444.89	4601.24	1412.18	639.49	1742.92	1070.03	992.57	2580.53	6981.01	1279.29	3749.46	838.28	849.08	3651.17	617.64	1489.69	386.13	793.88	3098.73	3606.43	905.01	1787.55	1014.57	110.36	4113.06	815.85	3727.82	5559.16	220.75	408.32	5161.49	5491.96	165.49
2023-07-01	296.49	1865.95	614.79	1185.84	4007.86	2338.13	4161.89	3393.48	175.85	472.42	526.86	2416.33	614.83	406.18	3436.65	1855.59	1416.59	4240.45	1328.68	636.65	1472.36	911.64	988.14	2240.09	6105.04	965.97	3118.02	900.44	867.53	3492.92	647.73	1395.04	307.49	746.47	2470.42	3470.47	922.82	1559.19	1108.72	175.7	4172.02	724.69	3710.82	4722.05	208.66	362.31	5742.49	4973.55	120.98
2023-08-01	197.77	1810.93	494	1120.53	4127.83	1844.07	4171.84	3766.22	164.67	516.13	658.56	2185.36	450.26	318.27	2963.87	1668.99	1470.98	4239.4	768.65	592.65	1515.16	999.62	735.69	2338.22	5719.75	922.15	2919.86	999.13	735.48	3557.14	779.25	1186.43	406.17	702.45	2645.78	3358.74	999.57	1921.55	812.56	109.76	4072.63	823.22	3260.18	5005.69	274.38	417.04	4654.66	6267.85	87.91
2023-09-01	175.44	1643.52	559.2	1128.96	3912.11	1282.09	4295.94	3145.63	120.76	350.81	591.82	2148.67	548.01	350.61	2465.53	1512.71	1534.42	4264.32	1008.62	558.93	1503.2	899.04	833.08	2389.09	6105.44	1106.83	3419.12	931.57	734.1	3277.3	548.03	1589.57	416.73	646.9	2476.77	2882.55	833.23	1490.86	986.38	164.33	3594.42	679.43	3451.89	4811.58	186.4	372.8	4778.63	5029.99	98.73
2023-10-01	131.74	1657.38	494	911.53	3721.47	1427.12	3908.82	3250.26	186.82	439.44	483.12	2305.71	516.04	252.4	2250.41	1943.91	1317.45	4107.8	724.58	735.39	1471.05	922.59	735.59	2382.28	5731.09	801.4	3249.67	834.64	680.61	3216.93	735.53	1328.53	417.1	603.73	2261.33	2898.39	834.37	1669.05	911.51	164.64	3820.26	658.57	3084.4	4820.07	197.57	351.21	4863.2	5126.99	164.75
2023-11-01	198.17	1596.3	506.66	1056.87	3931.05	1244	3953.52	3072.18	143.23	407.51	583.48	2379.47	495.59	297.26	1717.42	1531.43	1189.73	4152.87	550.4	528.46	1432.86	1013.3	847.93	2169.26	5903.01	803.85	3567.81	1013.24	968.78	3359.36	550.56	1464.8	407.44	638.56	2003.82	3215.52	671.75	1574.84	1090.16	154.21	3820.58	913.69	2796.95	4657.9	330.27	374.24	4723.17	5098.46	242.5
2023-12-01	176.29	980.59	639.08	914.81	3691.34	991.63	4022.29	3063.17	165.38	551.28	540.05	2193.54	374.75	286.51	1608.57	1818.3	1388.59	4276.59	462.73	528.82	1311.22	892.81	782.6	2534.33	5389.49	826.23	3085.08	760.56	826.3	3174.04	572.87	1388.64	407.75	451.71	1807.24	3173.37	617.04	1433.16	793.52	143.31	3889.71	1013.49	3151.31	4572.92	176.29	418.62	4132.06	5134.82	198.34
2024-01-01	176.95	883.71	585.54	1414.21	3513.26	795.33	3790.24	4010.33	132.77	331.44	618.55	2530.87	607.67	474.95	1646.2	1712.92	1392.26	4177.04	474.98	684.92	1514.78	895.28	906.05	2430.56	6054.4	828.74	3678.93	916.98	784.22	3591.14	706.93	1281.48	762.44	463.99	1866.86	3336.24	530.34	1900.34	839.87	176.72	4242.41	1314.59	4131.3	4861.26	154.67	585.48	4761.11	5291.63	165.7
2024-02-01	99.4	618.33	585.27	1226.27	3250.2	717.84	3710.9	3291.18	99.41	154.65	750.91	2033.19	441.71	209.79	1656.17	1723.03	1347.55	3975.94	331.26	331.27	1369.35	651.73	961.09	2197.54	5820.53	1038.02	2970.39	717.89	828.23	3225.12	574.38	1292.19	475.03	485.95	1811.01	3025.84	519.11	1270.08	850.28	154.57	4328.7	1236.7	3290.63	4793.35	187.94	375.58	3886.63	5444.99	176.81
2024-03-01	165.4	815.86	452.17	959.37	3264.14	628.64	3727.49	3286.16	143.45	165.42	573.44	2140.34	364.03	319.8	860.01	1742.65	1422.59	3816.51	275.67	418.96	1467.98	761.26	761.33	1952.04	5238.53	750.2	3296.92	463.16	727.65	2900.81	716.96	1135.97	385.9	430.18	1720.34	2778.98	408.11	1367.85	771.9	187.43	3418.21	1025.41	3010.46	4245.69	176.45	463.11	3969.85	4929.2	176.54
2024-04-01	153.69	701.35	262.93	1186.4	3574.12	516.69	3830.42	3073.26	122.58	144.87	534.35	2027.18	478.61	286.54	888.4	1703.89	1324.95	3892.08	445.36	411.85	1271.68	879.57	696.42	2012.92	5546.22	688.15	2713.72	523.43	589.59	3015.43	677.94	1303.67	374.35	305.99	1760.85	2546.8	367.59	1353.65	954.95	166.96	3539.9	1047.72	2458.89	4375.8	244.91	347.67	3813.87	4476.08	245.05
2024-05-01	189.46	723.51	338.8	971.32	3503.67	411.9	4142.64	3195.29	200.5	122.49	556.7	2148.5	456.68	285.08	752.69	1526.13	1369.52	4257.5	300.55	556.65	1362.94	746.3	620.85	2370.95	5231.88	593.57	3122.9	389.73	888.05	2839.83	633.88	1215.46	407.01	505.7	1571.68	2001.32	523.32	1364.7	735.4	166.97	3536.61	1067.94	2770.63	4453.38	133.61	261.54	3614.09	5199.39	267.31
2024-06-01	133.61	712.47	372.03	1228.9	3227.99	356.42	3508.07	3140.32	144.83	111.35	567.72	2114.33	311.67	262.82	1022.68	2004.41	1058.23	3955.39	378.43	345.07	798.77	779.53	931.8	1799.61	4355.04	705.82	2233.12	389.79	789.92	3014.55	498.26	917.8	381.76	494.56	1801.84	1891.04	311.91	1164.42	757	133.57	3791.81	841.24	2793.25	4085.97	144.85	360.36	3833.66	4475.92	133.73
2024-07-01	231.93	712.61	370.64	864.35	3363.78	211.54	3552.02	3240.21	133.62	133.62	534.46	1959.39	557.02	319.88	932.93	1715.79	1269.52	4255.39	334.05	289.45	721.05	757.22	755.77	2127.45	5000.46	660.85	3358.24	523.5	658.57	2992.1	611.67	1182.23	459.75	612.74	1273.17	1924.44	523.26	1362.1	775.13	111.44	3622.94	1004.58	2692.59	4720.78	155.88	300.26	3406.51	5445.36	278.44
2024-08-01	189.34	779.26	470.27	797.93	3284.36	367.45	3296.57	3218.04	189.38	166.99	578.97	2334.36	323.14	285.91	709.53	1726.5	1191.73	3748.66	356.29	511.95	568.35	646.01	776.78	2173.78	4221.14	782	2434.82	489.98	384.6	2899.38	522.1	1186.28	354.82	459.86	1698.43	1679.53	378.8	1061.88	1066.39	233.74	3422.73	836.14	2870.99	4376.35	167	275.44	3596.37	4654.75	233.91
2024-09-01	164.93	556.58	458.23	975.2	3242.76	300.79	3519.15	3061.94	111.45	100.32	478.87	1823.83	345.15	371.95	832.07	1603.56	1258.81	3638.43	233.77	356.18	599.43	801.95	679.84	2036.34	3902.63	737.94	2854.58	423.4	460.46	2803.39	544.14	1191.96	449.99	492.49	1416.63	1812.64	434.64	1118.86	701.85	55.79	3580.08	890.4	2648.97	4009.27	178.21	205.16	3108.71	4932.9	278.44
2024-10-01	178.22	723.66	493.75	819.15	3051.07	355.54	3919.76	2806.19	145.04	189.24	723.79	1969.72	300.76	272.46	653.88	1492.8	1158.51	3677.93	189.24	333.89	488.62	712.92	821.18	2150.31	3954.93	691.38	2464.64	334.03	266.47	2884.98	487.03	1193.89	471.64	514.03	1639.73	1268.38	267.41	1293.38	676.9	333.91	3527.46	846.12	2705.71	4288.11	155.97	368.4	3212.75	5011.78	278.43
2024-11-01	189.35	578.79	461.85	875.71	3217.28	558.52	3440.63	2683.09	133.71	155.85	389.65	2055.03	311.74	428.31	924.97	1637.16	1191.68	3519.72	389.65	311.65	399.44	734.92	814.43	1887.43	3889.34	662.34	3015.92	434.4	479.69	2317.99	533.91	918.27	341.74	459.64	1372.63	1367.77	489.99	897.72	688.92	133.57	3677.13	637.74	2363.3	3518.86	166.99	165.07	2984.88	4576.35	267.38
PF ITEMS	NHS BARNSLEY	NHS BASILDON AND BRENTWOOD	NHS BASSETLAW	NHS BATH AND NORTH EAST SOMERSET, SWINDON AND WILTSHIRE	NHS BEDFORDSHIRE, LUTON AND MILTON KEYNES	NHS BERKSHIRE WEST	NHS BIRMINGHAM AND SOLIHULL	NHS BLACK COUNTRY	NHS BLACKBURN WITH DARWEN	NHS BLACKPOOL	NHS BOLTON	NHS BRADFORD DISTRICT AND CRAVEN	NHS BRIGHTON AND HOVE	NHS BRISTOL, NORTH SOMERSET AND SOUTH GLOUCESTERSHIRE	NHS BUCKINGHAMSHIRE	NHS BURY	NHS CALDERDALE	NHS CAMBRIDGESHIRE AND PETERBOROUGH	NHS CANNOCK CHASE	NHS CASTLE POINT AND ROCHFORD	NHS CHESHIRE	NHS CHORLEY AND SOUTH RIBBLE	NHS CORNWALL AND THE ISLES OF SCILLY	NHS COUNTY DURHAM	NHS COVENTRY AND WARWICKSHIRE	NHS DERBY AND DERBYSHIRE	NHS DEVON	NHS DONCASTER	NHS DORSET	NHS EAST AND NORTH HERTFORDSHIRE	NHS EAST LANCASHIRE	NHS EAST LEICESTERSHIRE AND RUTLAND	NHS EAST RIDING OF YORKSHIRE	NHS EAST STAFFORDSHIRE	NHS EAST SUSSEX	NHS FRIMLEY	NHS FYLDE AND WYRE	NHS GLOUCESTERSHIRE	NHS GREATER PRESTON	NHS HALTON	NHS HAMPSHIRE, SOUTHAMPTON AND ISLE OF WIGHT	NHS HEREFORDSHIRE AND WORCESTERSHIRE	NHS HERTS VALLEYS	NHS HEYWOOD, MIDDLETON AND ROCHDALE	NHS HULL	NHS IPSWICH AND EAST SUFFOLK	NHS KENT AND MEDWAY	NHS KIRKLEES	NHS KNOWSLEY
2019-12-01	34	102	83	272	201	79	331	362	23	58	84	113	43	135	145	38	109	417	68	48	182	98	333	84	759	226	594	125	282	241	25	559	86	149	443	130	70	157	97	22	626	223	158	53	35	279	867	144	52
2020-01-01	34	98	79	264	216	82	325	413	21	58	71	130	36	149	130	54	147	427	78	53	188	108	331	95	744	240	584	121	264	243	26	591	94	160	378	114	64	170	103	23	652	250	171	64	41	279	856	158	47
2020-02-01	29	96	69	242	196	83	293	342	16	49	78	105	45	126	137	38	113	417	74	48	175	83	324	80	653	204	502	119	253	224	19	483	89	138	395	128	59	140	90	14	628	211	165	55	38	260	788	144	40
2020-03-01	31	102	75	252	214	75	351	378	24	59	87	122	46	140	165	46	139	468	89	51	196	114	360	112	779	241	615	118	246	243	31	538	93	181	477	99	64	179	120	19	709	249	196	68	48	272	908	205	47
2020-04-01	28	123	79	296	214	83	331	391	24	57	79	115	43	161	139	40	139	470	81	55	180	92	395	94	773	241	580	135	310	268	27	597	100	156	436	136	63	167	101	22	674	265	147	60	41	293	943	151	50
2020-05-01	24	106	67	228	181	68	296	336	21	58	69	107	46	114	117	38	122	455	70	39	167	101	328	103	677	223	549	127	259	243	28	482	77	147	410	111	69	162	97	17	584	230	163	56	42	236	792	141	44
2020-06-01	28	101	72	255	217	69	304	359	22	53	65	119	38	133	146	42	129	459	76	54	186	103	344	89	720	225	545	127	247	225	27	549	87	147	399	128	63	149	115	15	629	244	139	62	43	263	861	148	42
2020-07-01	27	99	81	236	208	73	325	370	21	59	77	115	42	123	130	43	133	454	68	47	166	109	343	97	762	221	573	134	251	235	28	531	86	151	414	112	66	169	113	26	651	249	177	75	44	276	868	154	43
2020-08-01	26	97	59	237	183	80	293	326	17	42	61	111	41	135	130	39	117	431	69	57	167	96	329	79	648	217	500	127	246	229	23	506	82	140	389	113	62	142	102	14	583	228	145	49	43	255	767	137	32
2020-09-01	27	106	77	257	206	79	303	367	23	64	73	127	38	108	156	44	139	461	69	48	162	105	342	99	724	216	566	128	260	242	23	500	87	148	435	113	73	177	104	24	615	225	167	67	39	287	817	156	45
2020-10-01	26	110	76	246	201	79	316	331	21	52	86	117	44	135	138	44	123	442	71	53	184	102	340	85	732	214	544	134	244	234	29	530	86	147	399	110	66	180	119	15	635	243	167	52	44	283	842	147	45
2020-11-01	19	96	66	260	181	82	300	354	22	56	70	109	35	131	149	41	118	464	75	49	168	102	346	78	703	218	572	121	268	243	32	506	84	133	423	122	70	162	108	16	596	241	165	64	38	274	822	146	42
2020-12-01	27	112	82	265	234	89	319	381	19	46	75	121	37	143	162	57	131	477	75	68	180	123	372	92	809	235	589	143	266	243	27	535	83	158	462	111	68	189	126	19	635	273	176	58	49	317	843	166	34
2021-01-01	25	90	65	252	204	78	297	342	16	51	72	110	41	131	144	41	114	459	79	49	165	100	334	80	709	211	543	126	236	248	23	489	84	142	403	118	60	166	103	19	605	226	155	55	47	274	820	140	38
2021-02-01	25	89	63	248	184	78	291	333	17	50	58	110	39	125	121	43	120	407	57	44	161	93	302	81	646	197	502	118	233	232	20	475	76	133	385	99	67	166	102	19	567	231	155	53	36	277	738	129	42
2021-03-01	24	87	74	254	219	86	311	359	18	58	75	111	35	155	152	48	116	468	90	57	178	99	354	88	750	209	541	140	252	240	23	521	89	145	437	125	70	191	118	21	645	242	164	56	42	282	873	162	40
2021-04-01	26	90	70	262	198	70	298	343	20	41	66	123	38	158	132	48	134	469	73	52	178	98	377	85	763	217	570	126	258	247	25	483	84	135	391	128	66	175	113	18	603	245	174	59	48	289	777	152	53
2021-05-01	20	95	69	244	209	75	286	337	15	59	61	115	30	115	127	43	101	438	74	45	161	103	360	70	692	197	537	125	233	229	24	445	78	138	392	128	66	157	105	18	624	220	140	53	38	300	751	121	37
2021-06-01	32	96	74	270	210	75	304	357	21	51	76	117	41	140	152	48	131	482	73	68	160	104	369	76	762	202	569	142	249	250	28	484	88	144	401	112	69	166	109	19	635	237	172	55	40	321	808	139	50
2021-07-01	24	96	76	265	220	84	277	354	17	55	68	108	40	139	167	45	108	463	81	55	171	93	381	79	745	207	571	132	254	258	27	517	88	149	426	135	66	180	107	24	623	251	175	62	45	369	858	123	48
2021-08-01	28	94	66	256	197	82	295	333	13	47	77	110	44	134	117	49	131	462	74	57	174	87	352	76	720	191	585	123	256	232	20	435	74	147	407	135	69	157	111	18	587	243	169	61	43	314	804	131	47
2021-09-01	24	101	70	252	225	72	298	349	16	58	67	116	30	131	150	43	119	441	87	54	169	109	384	79	752	196	547	120	244	230	31	489	87	141	431	119	66	168	114	19	603	255	149	62	44	352	864	135	43
2021-10-01	25	91	66	237	216	75	283	337	19	52	77	111	31	148	135	45	104	443	81	53	164	86	371	75	700	190	546	130	236	224	23	454	80	135	372	124	60	156	101	17	601	245	163	63	42	331	841	138	45
2021-11-01	30	88	70	251	205	71	289	373	16	57	75	125	41	136	151	54	108	447	75	58	161	92	337	75	793	184	539	129	268	240	24	451	83	155	401	126	70	177	104	27	594	268	156	57	53	359	884	135	49
2021-12-01	26	105	70	257	204	81	314	397	18	53	79	114	36	151	144	52	123	493	83	67	169	105	418	88	780	182	589	158	279	275	30	475	102	151	458	139	66	176	131	20	616	276	169	63	43	398	938	155	46
2022-01-01	22	104	61	268	223	60	279	359	11	51	61	110	31	141	142	44	106	457	82	62	162	104	345	76	746	190	524	122	266	252	28	453	86	140	387	123	77	168	114	21	582	249	149	57	48	387	892	141	41
2022-02-01	25	96	59	218	188	76	277	334	14	51	74	88	34	125	159	47	93	425	70	52	148	79	353	73	686	167	508	132	227	238	22	417	86	145	371	127	62	161	94	13	559	250	159	60	50	349	853	135	45
2022-03-01	22	107	70	258	223	74	336	399	17	47	73	111	29	152	141	55	119	483	77	56	171	100	366	83	782	206	547	135	276	274	26	470	92	144	412	109	73	196	103	21	630	291	167	62	39	403	936	150	54
2022-04-01	25	99	66	240	198	70	266	358	21	50	69	93	36	137	135	43	115	422	78	52	163	80	395	92	739	184	536	141	249	234	19	418	79	144	422	134	74	183	94	17	579	252	147	65	47	384	893	129	40
2022-05-01	20	105	65	286	228	80	310	376	15	58	64	118	28	152	143	45	103	461	72	63	177	92	364	76	797	199	547	124	252	268	23	470	89	134	429	133	73	181	104	18	623	289	179	70	56	412	959	143	46
2022-06-01	22	104	64	252	205	76	295	322	15	47	65	87	22	127	125	50	98	454	75	47	187	90	383	88	728	167	508	121	256	263	28	420	80	125	413	111	73	180	87	18	620	275	175	64	46	377	936	137	46
2022-07-01	21	97	60	280	202	74	315	360	16	52	68	104	31	142	134	54	111	463	86	49	164	87	387	90	783	203	543	123	229	272	21	439	84	129	422	105	70	172	91	15	611	290	173	61	48	418	923	143	42
2022-08-01	31	106	79	243	216	80	318	352	16	57	62	103	29	154	142	51	111	429	70	51	184	94	381	91	823	174	535	131	256	256	18	455	91	152	412	118	70	193	98	17	588	303	156	69	41	423	984	134	44
2022-09-01	25	107	56	254	198	70	297	358	15	52	68	108	31	130	129	51	107	458	81	48	173	95	373	76	757	193	516	127	222	256	21	457	83	135	422	100	64	192	93	15	649	288	170	72	48	402	933	144	39
2022-10-01	27	121	77	256	221	87	276	346	14	53	64	107	30	146	157	52	124	447	77	58	168	97	382	87	763	179	545	124	226	246	22	452	81	122	407	127	67	205	91	17	606	329	160	63	53	410	961	139	46
2022-11-01	20	100	64	273	201	68	294	352	15	57	54	110	30	130	132	55	95	462	78	49	175	87	413	90	802	174	548	129	241	262	19	434	90	145	446	121	86	189	99	18	619	309	158	66	55	401	978	145	49
2022-12-01	23	109	71	256	217	88	288	351	15	59	61	120	26	154	163	49	113	449	75	48	165	93	412	92	798	207	498	129	251	254	25	476	96	141	463	123	78	188	90	17	602	311	168	61	43	428	979	136	44
2023-01-01	23	112	66	269	213	77	299	348	18	59	57	119	26	134	139	56	109	443	82	52	161	94	422	101	758	158	548	114	219	234	23	423	88	124	432	115	71	193	93	21	623	295	163	65	50	413	961	130	49
2023-02-01	23	94	60	253	213	69	269	309	13	55	60	102	30	138	127	55	105	433	73	57	148	77	369	92	715	157	479	116	217	253	20	390	76	122	399	116	73	174	76	17	553	258	154	60	47	389	893	130	47
2023-03-01	39	140	77	309	259	86	326	348	17	66	60	142	22	173	172	62	118	546	71	58	186	103	452	105	804	228	632	155	284	282	25	443	130	165	463	135	97	212	91	17	671	351	171	67	61	501	1047	138	44
2023-04-01	31	108	68	306	258	91	273	319	12	53	60	106	21	148	146	54	113	482	69	65	151	83	450	108	732	197	552	133	247	267	27	416	116	147	426	135	74	190	91	22	572	316	156	69	53	476	983	131	41
2023-05-01	37	118	80	295	251	86	306	330	12	62	67	126	33	150	157	59	117	516	60	56	150	103	426	103	828	194	520	147	270	277	25	443	97	142	442	140	77	192	97	19	650	344	174	77	58	559	1009	136	45
2023-06-01	39	109	67	297	261	86	291	316	19	70	63	129	20	147	154	57	109	502	66	49	154	91	437	129	833	189	551	136	254	287	30	452	95	124	396	134	78	201	91	23	640	344	160	79	49	560	1021	152	44
2023-07-01	33	120	72	298	254	79	286	316	18	53	66	119	26	156	149	47	94	491	76	53	142	86	453	108	777	186	494	140	257	271	27	407	86	131	394	130	87	211	82	14	605	302	164	72	49	550	1003	132	46
2023-08-01	29	107	74	289	255	79	302	310	14	59	67	130	26	139	148	51	109	459	73	53	128	90	445	131	792	168	520	135	247	269	27	410	98	125	396	127	103	194	82	22	628	308	179	84	52	568	1026	146	42
2023-09-01	27	98	73	274	237	77	285	298	22	62	64	121	22	161	140	50	115	461	67	51	141	83	448	133	796	190	484	137	252	258	28	415	71	130	422	131	93	189	91	19	642	334	171	65	36	540	1039	145	43
2023-10-01	40	122	78	304	255	83	284	302	16	55	61	134	23	157	149	63	100	473	80	49	132	87	426	123	774	182	506	129	247	282	27	425	98	125	400	138	90	205	90	17	606	297	183	66	45	567	1037	165	50
2023-11-01	31	95	71	306	264	90	280	321	18	64	62	130	29	146	171	46	109	478	79	49	129	80	456	133	799	189	507	139	261	284	27	436	92	137	401	135	100	188	86	21	662	323	197	67	48	569	1016	143	44
2023-12-01	34	117	65	281	244	90	279	297	20	68	64	145	25	140	134	55	102	484	75	52	113	87	430	129	804	183	478	130	276	275	32	389	84	118	410	148	90	210	89	18	648	272	169	68	35	594	1028	147	45
2024-01-01	33	136	68	296	233	89	301	303	14	66	55	154	30	148	155	54	110	472	74	58	120	76	441	138	760	189	504	142	281	281	26	398	102	135	396	141	109	195	75	18	660	305	192	96	48	569	1077	155	43
2024-02-01	31	100	58	281	280	76	273	281	12	66	63	128	21	137	142	64	112	433	61	51	96	84	415	143	762	161	455	124	247	250	25	311	81	113	365	154	98	198	73	18	590	261	176	74	38	540	941	133	38
2024-03-01	28	121	62	271	218	89	284	262	17	77	49	133	25	141	137	55	104	463	74	46	108	72	434	144	761	187	475	140	269	259	21	300	92	119	397	146	98	179	74	17	633	261	181	74	44	535	955	141	42
2024-04-01	35	123	67	289	244	81	296	304	15	67	68	144	26	148	152	66	111	463	75	46	109	78	471	150	798	180	463	135	268	281	33	315	101	115	383	154	97	213	80	20	625	275	207	76	41	594	963	153	41
2024-05-01	29	119	65	294	262	81	280	298	14	78	57	159	30	154	126	53	107	483	62	59	121	79	486	139	807	191	541	136	275	266	31	335	101	111	425	161	95	203	81	15	628	285	202	99	43	609	987	149	48
2024-06-01	30	106	60	277	240	71	264	280	12	74	58	121	34	146	137	56	96	460	67	49	96	70	440	134	725	159	466	132	261	263	27	325	88	117	351	152	88	181	77	19	628	241	168	67	36	564	948	130	42
2024-07-01	34	111	70	282	270	86	294	286	18	95	60	152	33	159	151	68	110	470	76	51	108	75	464	148	834	174	495	136	293	269	29	311	109	107	412	161	108	202	78	21	655	296	204	98	43	639	1002	174	46
2024-08-01	26	124	73	278	266	83	264	263	17	77	64	153	25	140	128	47	107	465	71	45	108	67	458	154	806	178	440	142	271	276	27	313	93	116	374	157	102	195	77	23	677	270	203	87	48	609	984	144	46
2024-09-01	30	110	66	263	256	77	250	268	18	94	56	139	29	137	134	66	106	452	60	49	114	73	434	136	747	156	447	139	263	241	27	330	101	106	359	144	109	203	67	20	636	245	175	85	43	563	978	148	46
2024-10-01	20	139	68	281	268	97	256	271	13	87	57	144	28	128	140	56	113	470	64	55	113	70	448	163	823	186	466	157	276	283	29	334	98	122	394	171	120	203	70	23	636	253	184	84	43	641	991	151	38
2024-11-01	32	124	64	273	250	71	268	264	15	90	51	143	20	132	120	74	102	457	61	44	114	81	452	156	774	169	462	139	238	250	31	325	105	100	384	153	110	203	71	20	653	225	177	88	44	572	958	160	46
PF COST (£)	NHS BARNSLEY	NHS BASILDON AND BRENTWOOD	NHS BASSETLAW	NHS BATH AND NORTH EAST SOMERSET, SWINDON AND WILTSHIRE	NHS BEDFORDSHIRE, LUTON AND MILTON KEYNES	NHS BERKSHIRE WEST	NHS BIRMINGHAM AND SOLIHULL	NHS BLACK COUNTRY	NHS BLACKBURN WITH DARWEN	NHS BLACKPOOL	NHS BOLTON	NHS BRADFORD DISTRICT AND CRAVEN	NHS BRIGHTON AND HOVE	NHS BRISTOL, NORTH SOMERSET AND SOUTH GLOUCESTERSHIRE	NHS BUCKINGHAMSHIRE	NHS BURY	NHS CALDERDALE	NHS CAMBRIDGESHIRE AND PETERBOROUGH	NHS CANNOCK CHASE	NHS CASTLE POINT AND ROCHFORD	NHS CHESHIRE	NHS CHORLEY AND SOUTH RIBBLE	NHS CORNWALL AND THE ISLES OF SCILLY	NHS COUNTY DURHAM	NHS COVENTRY AND WARWICKSHIRE	NHS DERBY AND DERBYSHIRE	NHS DEVON	NHS DONCASTER	NHS DORSET	NHS EAST AND NORTH HERTFORDSHIRE	NHS EAST LANCASHIRE	NHS EAST LEICESTERSHIRE AND RUTLAND	NHS EAST RIDING OF YORKSHIRE	NHS EAST STAFFORDSHIRE	NHS EAST SUSSEX	NHS FRIMLEY	NHS FYLDE AND WYRE	NHS GLOUCESTERSHIRE	NHS GREATER PRESTON	NHS HALTON	NHS HAMPSHIRE, SOUTHAMPTON AND ISLE OF WIGHT	NHS HEREFORDSHIRE AND WORCESTERSHIRE	NHS HERTS VALLEYS	NHS HEYWOOD, MIDDLETON AND ROCHDALE	NHS HULL	NHS IPSWICH AND EAST SUFFOLK	NHS KENT AND MEDWAY	NHS KIRKLEES	NHS KNOWSLEY
2019-12-01	558.93	1863.73	1095.52	4552.28	3351.73	1196.62	5682.57	6151.2	356.21	869.04	1340.33	1789.71	763.55	2464.67	2334.73	586.49	1893.83	6029.84	1059.27	816.66	2887.05	1580.79	5571.51	1335.28	11661.9	3716.59	9688.85	1809.69	4388.08	3523.35	405.11	8787.64	1175.51	2271.55	6705.16	2336.62	1096.15	2802.92	1361.85	369.01	10705.5	3689.72	2904.5	767.47	562.75	4600.69	14073.6	2586.76	786.63
2020-01-01	534.06	1949.99	1070.9	4177.41	3571.72	1350.44	5840.08	7142.72	307.1	894.9	1187.21	2479.5	634.01	2791.79	2129.26	785.73	2424.28	6212.76	1225.65	882.82	2912.24	1854.58	5079.35	1518.47	11338.5	4026.02	9524.17	1842.59	3849.94	3520.56	451.48	9407.73	1427.13	2459.3	5978.19	1993.15	1035.79	2995.23	1475.53	394.72	10966.7	4375.4	3261.39	1049.17	650.65	4461.95	13762.9	2826.95	685.31
2020-02-01	471.98	1840.62	930.5	4100.43	3227.24	1284.07	4993.25	5904.41	281.76	754.94	1278.12	1856.69	881.75	2338.89	2282.91	598.19	1913.54	6018.67	1134.09	958.58	2787	1339.92	5040.6	1177.03	9861.36	3688.17	7833.97	1702.86	3907.11	3310.21	314.87	7763.51	1322.37	2190.91	5946.12	2414.02	920.22	2339.26	1230.27	203.04	11006	3532.16	3013.02	830.65	589.19	4075.29	12966.9	2565.04	624.28
2020-03-01	507.38	1854.87	993.26	4334.32	3465.04	1270.38	5994.58	6868.97	370.68	932.34	1364.97	2225.85	777.76	2779.45	2791.25	697.34	2319.59	7091.61	1452.87	848.42	3084.39	1842.62	5616.03	1701.29	12044.3	3982.9	10418.8	1715.97	3749.45	3807.7	480.37	8875.04	1416.71	2727.64	7754.24	1812.12	1058.88	2976.8	1806.94	317.62	12439.5	4326.51	3726.83	1137.52	677.48	4249.49	14709.2	3736.74	744.4
2020-04-01	447.64	2332.93	1054.83	4857.5	3580.32	1242.15	5851.49	6662.47	409.31	817.95	1298.23	2145.75	814.77	3145.08	2181.52	624.9	2471.43	7099.85	1340.72	972.09	2860.11	1519.28	5890.34	1415.97	11989.3	4035.47	9254.04	2056.35	4902.36	4029.66	421.73	9526.69	1441.47	2327.43	6648.43	2493.52	1021.31	2950.98	1523.47	358.14	11721	4504.21	2916.02	933.73	610.21	4696.5	15286.3	2809.31	712.29
2020-05-01	368.94	2168.41	865.21	3647.61	2913.31	1128.94	4956.98	5748.56	358.07	920.85	1084.46	1710.58	712.41	2251.49	1865.19	582.6	2081.72	6765.38	1095.65	663.1	2614.8	1644.62	5113.21	1609.45	10154	3790.42	8788.88	1835.38	3931.34	4092.49	499.75	7494.55	1205.29	2250.3	6226.68	2080.58	1185.51	2731.13	1425.22	268.56	10161.2	3892	3086.3	918.88	650.37	3686.09	12782.4	2617.72	646.62
2020-06-01	445.51	1971.68	932	4300.05	3479.72	1040.64	5445.84	6322.14	383.49	791.11	979.08	1986.44	650.04	2654.08	2408.54	686.52	2239.7	6560.7	1235.72	984.23	2939.11	1706.87	5178.91	1364.03	11135.1	3867.53	8742.59	1859.62	3700.18	3253.04	400.37	8628.36	1230.42	2170.63	6171.71	2347.32	1020.67	2493.85	1684.26	255.68	11081.8	4170.43	2470.96	918.59	624.57	4220.9	13953.8	2576.69	549.05
2020-07-01	405.16	1833.11	1055.26	4067.7	3417.21	1166.67	5629.5	6681.3	357.85	933.06	1276.26	2353.92	790.47	2317.75	2090.38	658.98	2221.15	6619.68	1045.8	792.43	2679.62	1803.05	5245.52	1466.01	11688.2	3696.85	9286.99	1920.58	3745.73	3742.64	449.13	8392.91	1264.78	2252.85	6456.21	1989.24	1040.46	2942.97	1651.36	434.56	11364.2	4285.35	3668.46	1146.57	635.33	4378.17	14153.6	2831.65	658.99
2020-08-01	445.91	1911.34	775.93	3999.33	2958.1	1374.38	5072.24	5811.45	294.28	612.68	933.29	1818.14	754.84	2700.46	2172.98	597.56	2024.25	6250.56	1046.87	1087.4	2629.55	1570.92	5009.61	1235.3	9841.66	3686.87	7859.14	1879.35	3743.35	3339.74	327.37	8429.33	1184.11	2084.81	5996.5	2107.46	988.48	2402.08	1548.41	230.32	10077.8	3792.75	2931.89	740.25	674.36	3955.5	12381.5	2551.33	469.38
2020-09-01	414.06	2064.1	1005.01	4235.91	3492.85	1241.07	5393.7	6462.64	357.79	967.38	1213.89	2262.26	613.35	2059.59	2535.07	684.36	2410.16	6455.52	1147.65	803.1	2611.51	1704.86	5329.51	1582.5	11121.4	3613.26	9145.41	1786.77	4117.6	3571.42	347.95	7947.08	1284.77	2239.34	6937.87	2201.99	1116.89	3093.67	1530.19	396.11	10917	3835.29	3125.08	1098.89	552.8	4388.39	13458.3	2909.32	658.83
2020-10-01	417.71	2087.4	964.46	4039.09	3372.41	1231.42	5413.72	5712.78	395.97	804.03	1441.15	2134.65	779.16	2653.32	2393.68	684.14	2135.95	6487.7	1120.19	930.56	2831.3	1675.76	5160.4	1313.78	11325.1	3556.34	8832.18	2131.33	3618.08	3457.12	423.38	8401.61	1249.36	2165.28	6382.59	1873.12	1090.9	3145.57	1741.4	242.73	10833.6	4096.3	3285.46	740.97	669.78	4423.18	13767.2	2556.33	685.77
2020-11-01	305.22	1822.8	853.82	4467.42	2959.18	1193.63	5394.86	6699.42	383.93	882.43	1163.94	1851.47	588.72	2617.96	2524.45	623.36	2008.43	6796.06	1266.33	864.59	2732.59	1676.89	5349.29	1286.83	10723.6	3680.32	9122.71	1745.26	4124.75	3429	487.36	7891.89	1342.71	1990.91	6639.84	2442.98	1105.88	2793.94	1562.43	281.56	10898.4	4132.5	3410.56	1087.87	568.67	4161.89	13467.4	2679.96	595.17
2020-12-01	420.36	2116.77	1060.33	4268.6	3899.91	1431.09	5520.31	6525.15	345.5	662.85	1304.47	2185.88	661.62	2754.63	2619.23	856.35	2144.13	6732.87	1160.61	1184.36	2863.99	2000.09	5634.15	1469.66	12375.6	3904.16	9773.08	2186.14	4186.82	3587.02	439.51	8585.34	1144.07	2326.52	7182.94	1958.44	1054.51	3237.95	1905.44	332.71	11259.1	4503.62	3361.31	895.83	702.02	4880.88	13666.2	2940.99	531.82
2021-01-01	395.11	1770.53	841.54	4221.94	3251.95	1302.5	5332.94	6089.74	268.95	786.88	1228.74	1872.04	865.08	2453.21	2540.8	585.41	1960.39	6696.51	1316.82	867.07	2571.79	1713.33	4969.24	1214.78	11008.8	3507.87	8615.51	1888.72	3667.37	3533.21	351.41	7809.1	1228.89	2090.83	6309.65	2225.12	978.58	2790.71	1440.38	294.59	10672.6	3917.03	3024.53	883.74	697.16	4204.94	13325.4	2526.22	559.5
2021-02-01	408.2	1700.69	816.55	4175.15	2948.73	1118.43	5123.68	5866.24	307.58	753.6	934.9	2039.27	688.28	2359.88	1869.26	673.63	2122.67	5717.97	920.47	662.74	2465.09	1536.6	4446.6	1261.22	9889.94	3340.36	7789.42	1799.84	3487.39	3687.98	288.36	7632.85	1068.97	1998.83	6021.38	1747.49	1054.3	2955.89	1515.67	320.43	9970.01	4017.05	3057.97	880.56	532.66	4440.43	12027.7	2521.56	600.1
2021-03-01	403.98	1741.12	971.32	4024.25	3663.65	1336.85	5728.47	6398.91	281.72	855.32	1254.04	1877.76	608.9	2784.21	2693.82	777.28	1889.37	6672.01	1494.98	945.64	2761.19	1606.29	5388.52	1455.71	11543.6	3579.84	8584.05	1956.67	3867.07	3417.52	337.39	8520.1	1281.75	2192.68	6829.48	2259.27	1140.99	3190.68	1721.96	358.5	11187.8	3903.72	3035.22	854.17	617.99	4240.49	14441	2928.47	572.17
2021-04-01	410.1	1764.75	919.1	4541.52	3038.03	1067.16	5318.68	5779.06	320.43	587	1063.11	2090.35	739.5	2957.23	2134.63	750.55	2275.67	6917.68	1176.81	836.45	2758.72	1542.83	5700.88	1389.36	11619.5	3677.69	9464.57	1789.31	4109.4	3897.49	365.26	7713.96	1253.57	2015.42	6219.57	2360.15	1046.68	2885.6	1699.37	269.19	10668.8	4182.08	3410.59	983.11	739.92	4527.88	12698.3	2865	788.28
2021-05-01	292.94	1906.33	908.5	3890.81	3305.72	1201.37	4940.62	6168.83	217.96	881.31	1012.09	1975.57	494.3	2071.22	2239.16	620.69	1552.88	6517.83	1229.21	673.85	2610.29	1676.03	5622.08	1074.98	10760.2	3266.47	8785.53	1740.72	3668.87	3270.85	380.03	7169.23	1306.54	2093.06	6373.33	2434.05	1111.59	2711.69	1618.73	325.72	11040.3	3708.99	2719.11	868.02	532.8	4635.84	12513.9	2058.72	499.33
2021-06-01	556.14	1914.62	984.87	4476.04	3337.1	1156.53	5524.82	6457.05	333.17	755.34	1318.26	1926.37	761.16	2776.54	2520.27	748.46	2185.46	7201.28	1099.73	1196.85	2434.26	1743.15	5676.2	1207.73	11763	3429.86	9126.69	2078.09	3874.65	3838.52	416.38	7647.71	1288.42	2137.38	6345.95	2005.82	1035.56	2786.08	1670.25	320.37	11034	4001.7	3272.67	825.37	607.54	4929.19	13338	2476.57	763.22
2021-07-01	370.15	1780.76	986.24	4359.08	3522.16	1356.27	4808.39	6320.26	243.81	820.54	1128.38	2083.4	767.39	2566.96	3071.46	687.21	1757.41	6788.18	1306.46	863.03	2596.44	1533.15	5846.87	1249.74	11760.5	3667.58	9548.4	1831.9	3950.72	3737.23	495.78	8920.05	1288.61	2257.72	6685.05	2416.21	1093.97	3106.87	1602.5	384.94	10799	4283.97	3290.46	929.13	685.29	5784.06	14381.1	2290.93	740.15
2021-08-01	490.12	1900.99	955.12	4713.87	3480.7	1436.06	5692.69	6309.96	256.25	741.44	1387.06	2236.4	879.21	2778.43	2080.82	824.71	2302.79	7377.71	1248.44	1043.08	3230	1562.69	6049.5	1500.55	11922.1	3527.81	10783.3	1936.13	4657.81	3773.95	304.93	7752.33	1221.51	2306.24	6950.23	2617.91	1229.38	2842.77	1780.91	333.33	11441	4519.27	3771.85	1014.84	661.06	5287.95	14756.9	2609.37	670.96
2021-09-01	402.92	2384.46	1054.09	4713.75	4044.12	1250.25	5563.36	7070.9	272.98	982.28	1254.48	2168.82	628.37	2741.73	2888.05	692.64	2108.39	7106.7	1500.9	956.94	2931.61	1915.48	6599.96	1403.49	12520.1	3808.15	9735.2	1904.94	4328.94	3892.41	526.47	8916.13	1414.8	2322.17	7727.54	2410.76	1221.8	3038.24	2075.19	337.11	11722.8	4713.48	3247.82	1046.37	713.78	6107.06	15528.9	2621.06	628.74
2021-10-01	416.66	1977.32	978.76	4363.76	3896.69	1329.08	5596.36	6457.25	351.04	936.79	1522.41	2266.97	674.75	3224.74	2734.81	755.49	1839.89	6865.17	1471.66	1018.49	2867.15	1657.64	6272.58	1242.25	11800.8	3687.02	10230.7	2157.37	4090.73	3965.61	376.19	8187.97	1413.8	2144.59	6393.1	2591.39	1079.31	3017.41	1677.98	313.36	12129.1	4740.1	3351.71	1080.3	727.65	5635.85	15477	2845.04	715.99
2021-11-01	532.56	2060.8	1079.89	4946.7	3806.02	1281.35	5776.74	7934.03	256.51	985.39	1551.63	2420.67	841.31	2994.12	3119.95	918.39	2058.56	7767.42	1379.14	1148.13	3014.66	1739.53	6148.41	1408.32	13683	3504.08	10392	2072.55	5120.74	4148.2	408.06	8666.96	1638.14	2634.56	7335.71	2629.82	1338.17	3315.03	1770.2	547.92	12120.3	5185.54	3362.54	993.98	1124.98	6462.46	16789.5	2677.46	800.57
2021-12-01	454.07	2418.37	1057.59	5054.81	3809.5	1505.81	6101.32	7915.91	349.87	934.02	1657.23	2202.46	831.42	3444.8	2910.25	859.9	2420.47	8162.95	1456.06	1379.21	3159.56	1953.76	7557.78	1724.53	13199.7	3761.64	11452.9	2585.63	5660.73	4929.91	536.23	8779.44	1748.68	2524	8367.89	2883.48	1242.92	3209.2	2279.3	355.49	12560	5127.95	3849.61	1136.02	762.03	7205.15	17705.3	3163.85	736.74
2022-01-01	377.55	2324.15	936.34	5306.18	4017.62	1029.65	5328.09	6924	161.28	831.74	1197.24	2376.89	693.48	2984.51	2759.07	749.36	1892.09	7447.07	1502.33	1205.46	2935.81	1970.37	5943.5	1328.29	13039.4	3695.88	9770	1988.77	4555.7	4249.82	498.97	8550.35	1498.78	2365.27	6982.94	2494.4	1492.1	3030.53	1930.26	412.57	11761.2	4702.4	3448.69	922.53	863.25	6828.39	16411.9	2852.24	606.9
2022-02-01	406.55	2217.44	885.27	4292.27	3355.18	1451.86	5608.45	6757.57	288.6	903.7	1429.9	1671.69	719.14	2827.57	3196.1	791.18	1759	6994.33	1233.66	1079.31	2746.39	1468.43	6180.54	1358.79	11751.6	3279.18	9635.87	2022.43	4408.93	4007.36	406.65	8034.62	1508.01	2469.74	6797.1	2587.43	1186.83	3015.45	1730.85	210.24	11253.4	4771.83	3666.62	1101.28	934.46	6268.19	16073.9	2952.86	725.4
2022-03-01	402.99	2462.73	1128.03	5435.87	4177.54	1439.9	6882.56	8289.09	298.72	815.59	1537.3	2237.34	578.71	3164.13	2977.38	935.89	2361.19	8072.49	1490.81	1183.28	3471.28	1890.58	6648.3	1461.76	13930.1	4214.77	11060.6	2281.38	5251.83	4896.22	624.81	9128.02	1679.12	2500.57	7764.63	2298.81	1391.13	3945.85	1838.85	383.68	13327.7	5845.45	3804.1	1058.46	645.77	7283.15	17957.8	3395.31	864.37
2022-04-01	459.42	2197.55	1071.95	4943.29	3824.73	1432.15	5238.36	7366.67	417.46	956.05	1432.73	1848.59	786.26	3194.62	2775.4	742.9	2024.47	7266.92	1526.06	1091	3360.12	1583.03	7696.69	1787.32	13297	3858.56	10728.6	2445.02	5133.17	4546.76	346.66	8439.17	1438.25	2626.6	8164.57	2943.18	1550.79	3689.09	1794.03	309.75	12250.5	5142.49	3411.29	1150.93	902.64	7196.28	17787	2843.92	624.08
2022-05-01	383.31	2611.05	1090.52	5939.23	4253.06	1625.74	6411.99	7955.58	251.28	1007.28	1320.04	2439.86	645.72	3506.65	2867.03	806.41	2125.18	7847.78	1398.34	1420.18	3466.81	1817.23	6894.28	1429.1	14166.4	4069.99	10913.4	2108.27	4831.47	4767.41	414.24	9431.03	1654.15	2305.63	8365.93	2927.46	1581.42	3526.19	2026.33	353.69	13394.4	6280.27	4870.38	1224.51	1021.73	7923.11	19123.9	3076.17	808.03
2022-06-01	445.02	2518.18	1139.15	5014.91	4173.72	1494.91	6161.71	6727.12	308.14	841.33	1309.98	1819	416.69	3146.15	2788.95	879.05	1866.55	7500.74	1336.05	1083.23	3880.63	1820.21	7244.44	1783.21	12995.5	3435.33	10201.8	2116.08	4828.93	5046.67	527.23	8121.22	1486.85	2260.07	7966.81	2315.7	1627.63	3589.88	1587.26	312.7	13434.9	5464.6	4078.45	1233.85	910.86	6965.4	18463.3	3226.67	735.48
2022-07-01	375.35	2242.16	982.38	5739.77	3744.22	1446.93	6349.23	7480.25	281.79	911.64	1396.57	2063.76	636.56	3356.86	2675.31	928.79	2018.5	7933.67	1686.03	1168.88	3083.04	1783.05	7098.2	1641.75	13909.7	4155.39	10997.8	2130.2	4262.38	4982.87	502.41	8728.56	1628.07	2314.15	8132.99	2369.02	1456.42	3471.66	1892.07	290.45	13084.1	5954.16	3985.3	1034.9	891.42	7717.36	18601.4	3061.64	677.83
2022-08-01	543.41	2463.44	1248.68	4968.32	4159.06	1613.75	6529.49	7345.75	303.22	1010.23	1320.09	2191.81	659.06	3820.94	2981.43	919.38	2155.97	7151.58	1363	1077.33	3592.96	1858.82	7173.28	1708.47	14871.1	3587.95	10201.5	2340.77	5021.06	4761.9	297.75	8827.46	1739.25	2786.03	7944.72	2505.64	1440.46	3680.95	1913.93	333.15	12459.3	6327.11	3781.92	1293.66	746.56	7951.71	19606.3	2814.6	724.78
2022-09-01	442.39	2566.66	883.02	5350.01	3828.78	1288.6	6114.35	7401.7	307.31	930.42	1447.84	2318.35	645.48	2895.26	2806.64	904.43	1929.94	7602.47	1525.7	1128.62	3510.81	1887.55	7122.69	1391.58	13825.8	3998.66	10596.1	2238.96	4100.8	5194.04	368.07	9210.76	1593.22	2352.82	8006.7	2217.72	1286.57	3561.6	1752.03	294.46	14053.8	5724.18	4211.91	1301.62	845.4	7422.36	18609	3075.9	639.94
2022-10-01	496.6	2764.14	1278.28	5506.2	4240.21	1859.79	5862.06	7228.9	277.91	962.28	1490.71	2349.63	710.75	3640.79	3489.68	919.25	2434.33	7690.62	1492.86	1407.24	3336.07	1982.01	7326.59	1671.43	14109	3604.34	11095.3	2180.83	4658.03	4677.45	383.92	9279.08	1507.48	2394.23	8189.37	2834.18	1544.52	4273.97	1791.01	340.97	13521.5	6955.01	3844.35	1194.76	999.38	7885.69	19499	2985.52	835.22
2022-11-01	377.47	2453.49	1035.03	5466.23	3664.36	1364.76	5932.71	7919.54	287.79	1064.22	1159.23	2234.6	755.03	2994.95	2874.39	938.61	1856.29	7692.18	1423.22	1064.87	3503.91	1725.34	8045.95	1675.89	14713.8	3683.51	10938.6	2359.37	4650.13	4959.64	358.31	8570.07	1756.75	2643.82	8657.49	2800.13	1750.76	3630.78	1972.76	318.76	13472.3	6370.46	3845.85	1299.64	1033.06	7527.02	20530.4	3340.31	796.55
2022-12-01	437.94	2330.69	1203.96	5251.46	4103.48	1812.29	6045.85	7381.1	282.75	1072.77	1308.02	2434.15	537.98	3700.51	3579.36	833.19	2200.12	7575.09	1456.98	1126.91	3199.71	1864.17	8030.15	1804.03	14634	4532.72	9852.5	2220.84	4974.97	5152.39	496.42	9703.24	1749.09	2592	9412.68	2726.9	1572.13	3805.47	1677.78	348.29	13232.2	6563.04	4241.99	1166	751.78	8190.73	19982.4	3113.37	724.7
2023-01-01	412.25	2837.04	1139.93	5642.87	4118.22	1695.58	6700.05	7822.54	378.82	1088.89	1256.1	2504.42	691.36	3304.62	3266.42	995.15	2203.52	7625.52	1705.82	1112.63	3450.21	2129.34	8450.05	1961.98	14228.6	3428.8	11785.9	2067.92	4553.86	4687.3	481.67	8824.29	1727.4	2444.53	8971.23	2890.3	1628.91	3791.47	1893.92	383.05	14495.2	6597.51	4309.85	1291.91	1024.17	7960.7	20491.9	2854.2	959.2
2023-02-01	493.86	2207.77	930.87	5104.18	4023.09	1576.46	5524.79	6607	239.91	1023.39	1284.39	1997.94	772.53	3148.88	2691.54	995.83	2047.86	7360.95	1411.12	1357.11	2905.36	1438.67	7238.6	1732.15	13293.6	3301.64	9728.81	2024.83	4388.77	4797.97	386.68	7793.33	1396.11	2224.81	7960.26	2706.12	1569.02	3471.36	1474.23	364.04	12379.1	5497.99	3894.31	1157.27	875.49	7461.21	18622.6	2893.84	774.73
2023-03-01	734.52	3250.87	1240.95	6352.53	4904.44	1824.57	6941.26	7809.82	323.34	1256.38	1267.23	2823.28	653.79	4007.71	3866.67	1005.23	2496.55	9139.94	1383.14	1256.05	3839.06	2109.83	8797.81	2020.63	15429.7	4815.22	13337.4	2790.05	5243.9	5392.29	508.78	9016.24	2414.35	3011.16	9237.88	3134.13	2044.76	4109.29	1858.62	367.19	15274.5	7680.96	4260.33	1341.27	1206.56	9411.15	21893.2	3058.14	805.22
2023-04-01	606.19	2453.21	1084.81	6039.26	4894.76	1891.09	5918.42	6926.95	238.73	923.17	1292.03	2221.34	570.05	3436.97	3106.84	1016.64	2130.7	8146.61	1331.56	1425.7	3106.05	1632.08	8740.2	2137.91	13673.4	3928.62	11321.7	2534.44	4623.26	5077.29	489.48	8409.92	2223.53	2803.03	8574.83	3090.52	1541.2	3774.96	1758.16	431.5	12869.1	6629.66	3805.33	1263.61	1019.47	9002	20179.1	3050.9	805.89
2023-05-01	665.25	3031.88	1249.79	5913.88	4699.81	1925.08	6365.97	7108.73	234.92	1165.16	1498.74	2655.98	786.96	3705.99	3496.06	962.23	2346.7	8803.44	1163.8	1339.78	3089.38	2139.08	8537.1	1946.1	15644.8	4037.98	10741.5	2487.9	5387.35	5449.98	499.74	9203.7	1831.94	2707.51	9305.47	3414.14	1624.28	3683.82	2081.42	411.14	14819.1	7462.47	4669	1467.38	1055.61	10407.7	21481.8	2784.61	851.16
2023-06-01	743.83	2665.52	1038.65	5836.32	5010.48	1876.4	6101.7	6933.09	368.27	1353.11	1300.89	2539.03	492.69	3401.15	3170.22	1028.21	2138.99	8656.38	1276.54	1301.27	3230.5	1928.49	8505.21	2367.83	15751.9	4047.5	11598.3	2427.63	4988.06	5523.19	667.07	9034.85	1803.38	2274.22	7875.24	3290.1	1608.93	3998.23	1770.2	451.97	14592.6	7405.05	4014.28	1473.36	949.03	10562.1	21501	3499.58	828.76
2023-07-01	581.72	2728.08	1136.65	5976.24	4795.65	1624.74	6343.4	6781.51	371.8	1016.8	1522.98	2356.32	642.83	3737.39	3411.75	739.89	1886.68	8300.55	1492.85	1132.67	2934.81	1799.41	8744.04	1824.64	14549.6	4216.63	10378	2543.59	5057.79	5342.52	451.46	8428.85	1572.68	2429.46	8209.96	2963.04	1783.35	4088.62	1587.67	278.25	13428.1	6640.86	4186.14	1440.61	859.77	10328.5	20783	2784.03	918.14
2023-08-01	618.95	2666.26	1167.11	5489.9	4654.99	1793.09	6456.12	6881.52	250.43	1090.98	1439.07	2767.62	617.51	3310.44	3287.28	969	2243.46	7915.59	1366.27	1164.65	2587.42	1726.79	8584.44	2383.49	14816.9	3471.18	10723.3	2329.05	4682.03	5274.28	512.28	8188.41	1975.1	2318.82	7748.47	3041.96	2086.43	3682.57	1589.96	467.96	14025.4	6691.08	4487.22	1678.82	960.38	10405.4	21340.3	3166.58	730.6
2023-09-01	495.9	2202.93	1120.73	5377.56	4249.4	1581.1	5988.98	6697.78	451.31	1109.75	1301.67	2363.56	567.86	3982.06	2903.64	874.04	2399.66	7737.56	1268.65	1209.72	2889.7	1682.62	8584.11	2253.94	14841.1	4083.59	9916.62	2564.71	4946.35	5004.97	503.34	8565.66	1345.77	2417.1	8595.74	2981	1926.46	3777.4	1685.48	379.4	14380.1	7225.6	4088.88	1285.31	637.59	9966.97	22197.5	3019.4	803.07
2023-10-01	679.12	2418.9	1009	5019.08	3986.78	1402.78	5008.97	5499.21	228.29	773.23	1080.62	2200.31	395.61	3127.4	2612.67	926.22	1647.86	6665.77	1255.39	876.17	2108.16	1384.19	6501.96	1764.61	12147	3285.65	8234.31	1828.49	3647.68	4262.3	412.22	6710.01	1481.73	1905.52	6800.38	2619.44	1373.1	3399.29	1474.83	296.43	10650.1	4833.85	3645.45	1047.1	686.64	8094.8	17711.3	2999.01	800.91
2023-11-01	428.2	1796.41	925.26	5062.07	4235.36	1606.36	4935.18	5789.24	284.42	868.6	1074.76	2014.9	601.65	2869.12	3133.87	699.5	1763.77	6773.69	1278.66	838.15	2146.65	1275.31	6883.49	1930.33	12660.7	3189.46	7977.2	2022.26	3937.89	4394	431.88	7241.71	1334.87	2164.19	6917.2	2400.3	1655.92	3041.77	1458.92	402.5	12161.3	5691.27	3955.45	1038.96	723.82	8218.18	17602.1	2546.53	661.15
2023-12-01	569.01	2200.77	887.65	4399.69	3907.42	1554.11	4907.71	5319.85	256.84	949.86	1158.45	2378.6	471	2783.54	2398.46	834.91	1805.53	6931.69	1170.61	905.43	1840.3	1443.11	6466.9	1780.24	12622.1	3213.05	7719.72	1964.48	4274.86	4397.24	487.51	6189.81	1199.27	1797.98	6815.34	2718.85	1389	3467.11	1493.32	325.19	11710.3	4410.46	3269.92	1117.51	487.77	8642.73	17556.4	2655.6	704.16
2024-01-01	486.94	2597	878.22	4770.21	3628.21	1584	5416.81	5383.21	238.99	995.59	933.7	2619.88	640.79	2854.71	2632.55	777.5	1899.23	6815.81	1168.82	1081.83	2095.21	1230.11	6577.09	2079.15	11989.3	3234.36	8270.9	2006.81	4123.04	4423.16	398.14	6686.63	1437.35	2109.1	6793.53	2567.46	1827.63	3309.08	1230.3	313.05	12007.2	5181.05	3768.78	1588.3	718.74	8156.58	18440.2	2979.11	702.2
2024-02-01	455.17	1905.65	763.14	4703.1	4582.02	1320.42	4923.68	5085.23	161.14	903.63	1131.58	2063.48	436.87	2794.43	2397.16	915.97	1829.82	6157.54	930.59	937.06	1566.55	1469.94	6087.25	2022.71	11984.3	2788.82	7196.71	1829.95	3634.33	4025.43	357.18	4831.67	1262.92	1831.61	6076.3	2797.44	1569.87	3298.7	1220.61	325.92	10808	4442.12	3251.35	1212.52	561.15	7799.56	16425.9	2372.54	657.56
2024-03-01	423.32	2364.84	813.87	4374.87	3614.54	1634.69	5239.34	4629.23	251.52	1099	780.41	2186.23	515.88	2762.7	2427.77	824.15	1801.46	6520.72	1197.4	843.1	1814.83	1207.46	6538.37	2025.26	12308.3	3241.25	7684.22	2106.64	4152.1	3861.04	323.46	4928.25	1273.94	1853.21	6735.01	2466.84	1715.63	2793.1	1283.56	281.12	11429	4472.21	3575.27	1234.7	678.6	7620.39	16335.3	2671.88	649.18
2024-04-01	482.81	2414.61	870.12	4876.82	3954.23	1473.57	5522.31	5488.94	227.81	978.16	1196.95	2452.23	561.83	2966.94	2538.39	1028.01	1813.16	6528.96	1204.08	838.19	1817.74	1306.38	6977.97	2097.24	12565.2	3026.53	7533.38	1948.8	4144.48	4175.6	472.36	5162.14	1431.77	1764.77	6405.79	2859.24	1600.2	3527.44	1333.01	337.9	11291.4	4672.17	4236.66	1225.85	573.32	8461.05	16905	2792.59	623.82
2024-05-01	478.03	2216.98	871.49	4752.84	4192.02	1451.78	4981.16	5537.87	192.37	1158.29	930.01	2691.03	528.01	3098.2	2374.49	832.15	1811.33	6958.58	960.65	1060.41	2054.39	1316.43	7193.69	1893.58	12857.8	3309.29	9025.4	2103.82	4170.39	4262.41	475.2	5209.87	1403.57	1733.54	7338.88	2882.92	1579.22	3301.29	1387.46	261.24	11493.5	4864.67	3798.75	1658.76	688.94	8929.75	17080.8	2742.07	786.19
2024-06-01	447.32	2158.43	807.85	4588.6	3730.87	1165.16	4806.04	5064.87	171.76	1052.88	991.55	2007.84	714.72	2885.96	2482.92	910.56	1615.24	6630.67	1090.22	869.9	1538.35	1155.78	6551.01	1912.59	11493.7	2734.21	7406.56	1963.92	4008.67	4159.61	380.19	5281.71	1242.25	1830.93	5919.06	2702.65	1430.83	2969.67	1346.24	323.06	11485.3	3938.38	3192.78	1023.39	507.97	8092.03	16145.2	2333.37	707.74
2024-07-01	456.17	1803.35	785.21	4084.71	3679.95	1294.25	4761.38	4633.77	216.2	1125.79	865.76	2093.83	501.02	2769.69	2184.05	1015.33	1596.96	5836.45	1144.02	787.72	1533.39	1027.09	5442.51	1795.16	11940.5	2588.84	6964.23	1634.97	3593.76	3475.46	352.72	4297.58	1460.27	1566.48	6016.88	2339.07	1553.05	2858.28	1108.25	310.04	10253.3	4409.4	3570.22	1423.34	549.52	7745.44	14811.6	2784.2	602.01
2024-08-01	342.99	2127.82	834.95	4236.88	3750.37	1295.19	4249.14	3843.63	232.93	903.94	972.4	2189.36	436.95	2631.78	1977.02	607.99	1594.42	5955.44	1071.7	721.72	1504.38	916.18	5559.22	1936.47	11184.7	2789.09	6094.77	1860.78	3539.48	3506.97	382.19	4303.69	1155.75	1578.08	5662.9	2391.74	1441.23	2728.55	1132.82	353.02	10731.1	3861.49	3437.15	1305.93	621.03	7675.03	14183.9	2351.95	648.43
2024-09-01	425.38	1792.15	731.31	3869.87	3569.77	1180.37	3986.02	4121.04	265.93	1133.28	820.37	1970.33	560.54	2486.68	2082.06	992.99	1550.97	5742.39	915.71	791.48	1638.22	1078.77	5375.53	1707.87	10586.1	2341.59	6255.22	1727.6	3511.92	3021.48	329.63	4622.06	1233.41	1529.96	5365.28	2114.73	1564.84	2978.78	995	320.64	9931.72	3748.39	2912.98	1445.64	580.44	6735.06	14009.3	2440.78	739.86
2024-10-01	247.51	2344.13	745.76	4305.07	3870.84	1506.86	4220.23	4320.31	173.65	1021.79	919.6	2035.61	474	2359.72	2060.68	733.25	1648.01	6086.29	983	819.13	1513.42	979.32	5499.47	2040.83	11540.1	2787.7	6513.29	1986.12	3548.96	3810.63	364.98	4565.3	1216.44	1746.88	5887.12	2662.15	1656.6	2886.79	981.16	337.84	9828.91	3659.4	3127.52	1216.97	532.97	7896.25	14407.5	2565.98	549.19
2024-11-01	444.79	1933.43	707.74	3937.51	3568.29	1046.17	4378.72	4102.78	195.37	1091.25	692.24	2071.72	286.79	2375.09	1861.91	1053.04	1545.46	5831.69	905.54	608.7	1688.53	1133.27	5573.38	1917.46	10980.8	2527.97	6615.45	1743.98	3071.23	3155.85	411.02	4608.25	1327.45	1370.38	5940.29	2171.2	1535.79	2928.42	1093.41	389.11	10564.1	3444.74	3090.72	1252.91	509.61	6913.61	13825.2	2714.6	738.79
[truncated: 58 more columns]

## Sheet: Latanoprost
GENERIC ITEMS	NHS BARNSLEY	NHS BASILDON AND BRENTWOOD	NHS BASSETLAW	NHS BATH AND NORTH EAST SOMERSET, SWINDON AND WILTSHIRE	NHS BEDFORDSHIRE, LUTON AND MILTON KEYNES	NHS BERKSHIRE WEST	NHS BIRMINGHAM AND SOLIHULL	NHS BLACK COUNTRY	NHS BLACKBURN WITH DARWEN	NHS BLACKPOOL	NHS BOLTON	NHS BRADFORD DISTRICT AND CRAVEN	NHS BRIGHTON AND HOVE	NHS BRISTOL, NORTH SOMERSET AND SOUTH GLOUCESTERSHIRE	NHS BUCKINGHAMSHIRE	NHS BURY	NHS CALDERDALE	NHS CAMBRIDGESHIRE AND PETERBOROUGH	NHS CANNOCK CHASE	NHS CASTLE POINT AND ROCHFORD	NHS CHESHIRE	NHS CHORLEY AND SOUTH RIBBLE	NHS CORNWALL AND THE ISLES OF SCILLY	NHS COUNTY DURHAM	NHS COVENTRY AND WARWICKSHIRE	NHS DERBY AND DERBYSHIRE	NHS DEVON	NHS DONCASTER	NHS DORSET	NHS EAST AND NORTH HERTFORDSHIRE	NHS EAST LANCASHIRE	NHS EAST LEICESTERSHIRE AND RUTLAND	NHS EAST RIDING OF YORKSHIRE	NHS EAST STAFFORDSHIRE	NHS EAST SUSSEX	NHS FRIMLEY	NHS FYLDE AND WYRE	NHS GLOUCESTERSHIRE	NHS GREATER PRESTON	NHS HALTON	NHS HAMPSHIRE, SOUTHAMPTON AND ISLE OF WIGHT	NHS HEREFORDSHIRE AND WORCESTERSHIRE	NHS HERTS VALLEYS	NHS HEYWOOD, MIDDLETON AND ROCHDALE	NHS HULL	NHS IPSWICH AND EAST SUFFOLK	NHS KENT AND MEDWAY	NHS KIRKLEES	NHS KNOWSLEY
2019-12-01	1344	487	410	3272	1934	1788	4628	4304	855	347	938	1470	601	4248	1389	630	336	3313	426	464	4163	496	3031	2116	3445	2910	6210	1017	4553	1575	2071	1374	1723	538	2379	2247	505	2232	537	431	6815	3026	1586	511	1089	1368	3589	744	419
2020-01-01	1345	508	436	3386	1972	1826	4781	4403	807	351	985	1477	694	4333	1448	702	377	3340	408	461	4168	534	3181	2151	3462	2914	6528	1053	4699	1550	2089	1403	1800	550	2324	2272	515	2355	600	430	7066	3079	1613	563	1147	1321	3568	757	407
2020-02-01	1242	457	393	3031	1829	1732	4332	3921	754	322	874	1347	577	4023	1273	637	301	2980	374	412	3750	466	2872	1910	3080	2641	5940	983	4165	1394	1927	1229	1620	508	2164	2086	490	2106	529	411	6426	2751	1453	517	1025	1271	3256	700	367
2020-03-01	1406	526	474	3543	2154	1995	4925	4515	856	373	1035	1539	712	4656	1509	734	396	3517	451	496	4359	542	3244	2304	3578	3162	7019	1106	4898	1608	2189	1535	1943	588	2493	2478	557	2527	621	474	7598	3322	1719	600	1155	1391	3809	796	430
2020-04-01	1293	472	445	3452	1935	1976	4634	4243	731	365	946	1427	632	4265	1429	670	364	3296	420	421	4227	510	3150	2109	3345	2793	6411	1010	4739	1576	2036	1353	1755	509	2304	2188	511	2222	555	439	6759	2972	1596	531	1067	1280	3583	715	395
2020-05-01	1211	454	401	3130	1855	1725	4313	3955	792	319	893	1298	580	3890	1267	608	349	3150	410	404	3756	477	2951	1930	3121	2744	6031	1025	4342	1462	1973	1244	1646	479	2178	2091	483	2132	515	387	6353	2853	1433	543	1070	1260	3219	693	379
2020-06-01	1241	477	390	3119	1923	1739	4502	4084	791	344	920	1315	603	4083	1338	676	349	3158	405	425	3843	508	2989	2010	3284	2779	6132	1017	4326	1506	2023	1366	1687	518	2235	2097	502	2158	557	422	6561	2825	1473	537	1015	1242	3325	708	411
2020-07-01	1294	510	430	3376	1966	1826	4566	4210	816	363	947	1454	653	4176	1343	685	359	3344	414	491	4039	499	3174	2076	3387	2901	6397	1033	4497	1496	2083	1372	1750	537	2357	2185	517	2253	533	438	6711	2968	1587	552	1076	1272	3537	689	430
2020-08-01	1157	436	371	2974	1801	1682	4130	3786	732	302	894	1309	616	3780	1305	624	331	3009	392	425	3643	447	2804	1883	3100	2601	5833	958	4224	1446	1908	1266	1619	479	2133	2057	472	2118	515	395	6309	2651	1437	496	930	1227	3200	658	401
2020-09-01	1237	438	442	3280	1881	1742	4499	4195	819	342	914	1398	643	4031	1321	663	370	3211	402	438	3927	464	2998	2041	3169	2771	6159	942	4450	1525	2054	1337	1674	516	2272	2126	538	2168	536	403	6453	2927	1491	540	1028	1250	3427	732	422
2020-10-01	1226	488	405	3325	1916	1752	4548	4159	781	349	945	1428	644	4138	1396	690	335	3216	427	440	3934	474	3098	2031	3263	2805	6351	1050	4584	1486	1965	1336	1672	535	2285	2180	527	2252	542	417	6664	2908	1545	564	1036	1273	3449	694	412
2020-11-01	1161	481	395	3238	1901	1731	4206	3888	766	315	897	1300	619	4001	1312	635	354	3129	397	401	3832	456	2899	1983	3130	2722	6058	939	4368	1522	1909	1242	1685	496	2261	2086	495	2111	518	414	6289	2818	1461	540	994	1167	3314	674	389
2020-12-01	1258	491	447	3397	2016	1774	4560	4288	823	365	976	1464	609	4306	1426	668	361	3324	450	463	4037	503	3209	2165	3365	2922	6501	1021	4672	1534	2049	1411	1720	539	2371	2222	551	2314	537	445	6832	3018	1503	569	1011	1306	3440	729	430
2021-01-01	1153	471	369	3220	1833	1734	4167	3913	762	332	882	1333	617	3959	1292	643	355	3051	416	407	3739	415	2936	1962	3229	2680	6120	927	4292	1454	1866	1298	1620	511	2193	2041	505	2149	497	416	6458	2804	1475	526	967	1219	3310	678	406
2021-02-01	1095	457	367	2966	1703	1597	3945	3637	706	312	841	1258	573	3707	1163	577	315	2891	397	376	3465	424	2681	1878	2909	2521	5591	902	4033	1365	1844	1201	1509	461	2028	1946	465	1973	474	399	5859	2593	1265	497	933	1089	3022	590	358
2021-03-01	1219	473	411	3260	1985	1679	4356	4062	798	357	980	1432	619	4111	1337	698	372	3073	449	435	3833	479	2971	2077	3250	2777	6338	1021	4482	1555	2001	1282	1740	521	2342	2135	515	2251	528	390	6526	2968	1485	573	1026	1271	3354	719	418
2021-04-01	1179	486	369	3296	1818	1718	4170	3872	726	317	905	1395	591	4026	1235	624	360	3137	438	433	3694	451	2984	1981	3161	2728	6050	930	4374	1452	1917	1279	1664	494	2127	2106	498	2158	497	461	6249	2871	1396	541	1022	1205	3215	665	394
2021-05-01	1089	474	366	3067	1826	1566	4027	3685	727	344	912	1293	533	3931	1199	604	304	2860	412	412	3652	408	2775	1912	2941	2624	5844	925	4182	1447	1791	1177	1550	497	2167	1983	464	2069	475	410	5943	2740	1315	526	956	1184	3121	620	385
2021-06-01	1217	533	401	3320	1934	1686	4349	3931	770	363	957	1390	620	4167	1334	677	340	3150	445	461	3750	453	3000	2098	3225	2763	6259	960	4510	1551	1953	1308	1725	522	2269	2158	533	2208	509	455	6374	2927	1442	561	1050	1233	3280	697	411
2021-07-01	1187	505	402	3434	1927	1679	4235	3891	750	352	946	1395	606	4235	1323	654	338	3122	434	433	3885	443	2958	2002	3138	2791	6311	928	4580	1531	1945	1269	1660	548	2309	2186	503	2238	483	466	6389	2883	1420	540	1017	1248	3373	640	404
2021-08-01	1168	485	376	3175	1843	1675	4189	3762	725	306	927	1403	601	4025	1244	639	334	2966	421	410	3680	447	2809	1918	3003	2659	6000	881	4335	1485	1930	1217	1619	527	2139	2067	503	2135	478	436	6126	2763	1352	556	1005	1201	3156	655	392
2021-09-01	1238	518	406	3330	1814	1620	4221	3933	769	375	948	1383	608	4042	1304	720	365	3000	441	443	3820	445	3022	2060	3116	2824	6259	934	4511	1459	1932	1270	1710	553	2286	2101	519	2246	485	454	6356	2969	1427	546	1011	1225	3359	648	408
2021-10-01	1153	475	368	3163	1858	1622	4140	3691	720	368	938	1370	600	3936	1229	630	323	2928	420	415	3678	431	2737	1901	2848	2606	5987	896	4201	1439	1878	1226	1626	491	2192	2055	461	2053	469	438	6051	2733	1309	523	1000	1174	3190	612	385
2021-11-01	1151	491	379	3397	1835	1578	4141	3820	738	378	936	1404	629	4116	1336	653	322	3012	427	392	3851	429	2849	1977	3068	2826	6271	913	4483	1529	1950	1270	1625	551	2187	2113	516	2292	473	474	6237	2935	1344	587	1012	1202	3330	643	387
2021-12-01	1208	529	422	3502	1987	1744	4324	3991	756	375	1013	1444	637	4358	1392	707	352	3011	440	454	4001	470	3132	2095	3077	2871	6553	972	4698	1568	2017	1284	1764	583	2438	2276	540	2280	482	486	6621	3032	1461	582	1101	1293	3438	651	424
2022-01-01	1135	521	383	3278	1838	1586	4017	3785	715	345	960	1374	584	3989	1310	657	302	3067	409	410	3793	418	2770	1995	2801	2721	6063	886	4335	1546	1909	1230	1632	546	2183	1995	490	2206	431	452	6153	2722	1342	533	1018	1221	3243	598	384
2022-02-01	1102	460	355	3069	1683	1564	3749	3496	655	322	876	1294	556	3748	1288	645	310	2743	379	397	3516	404	2657	1916	2690	2506	5647	836	4066	1359	1785	1106	1603	501	2081	1959	455	2013	409	380	5783	2641	1262	532	979	1107	2985	597	359
2022-03-01	1200	531	399	3494	1890	1624	4200	4023	769	376	1043	1438	645	4197	1369	694	345	3082	458	450	3957	429	2961	2134	2973	2893	6340	929	4514	1570	2014	1247	1753	559	2329	2196	526	2241	451	526	6302	2926	1384	574	1080	1214	3363	648	419
2022-04-01	1136	497	398	3310	1790	1622	3853	3611	707	368	1013	1296	597	3879	1314	674	321	2876	396	426	3702	439	2831	1959	2842	2702	6058	856	4281	1411	1834	1197	1646	565	2208	2037	514	2267	431	468	6026	2748	1350	557	1066	1192	3150	598	385
2022-05-01	1174	500	380	3320	1901	1629	4224	3848	720	374	1011	1389	636	4099	1357	676	328	2960	443	446	3821	422	2838	1991	2846	2806	6248	925	4292	1528	1912	1263	1671	566	2239	2114	502	2222	444	505	6146	2920	1330	568	1048	1174	3292	647	377
2022-06-01	1177	533	374	3292	1824	1589	3937	3781	740	352	1020	1323	624	4032	1367	625	309	2838	433	420	3773	426	2789	1969	2767	2692	5926	891	4240	1490	1898	1218	1660	553	2170	2081	495	2194	389	463	6143	2774	1327	562	1046	1192	3264	650	394
2022-07-01	1112	493	353	3275	1778	1597	3968	3700	718	368	1007	1315	576	3990	1356	658	329	2806	438	454	3737	407	2754	2004	2708	2721	6065	901	4287	1472	1879	1192	1630	560	2223	2013	518	2150	410	471	6071	2924	1336	554	1074	1160	3099	624	364
2022-08-01	1214	555	456	3437	1859	1638	4178	3895	747	371	1040	1415	641	4156	1413	659	338	3016	433	449	3795	434	2880	2105	2877	2797	6233	936	4468	1549	1953	1283	1695	595	2283	2128	546	2319	420	503	6205	2988	1387	589	1097	1190	3395	666	413
2022-09-01	1213	503	409	3369	1808	1586	4001	3786	734	380	1047	1388	582	4032	1361	689	336	2872	450	419	3797	406	2878	2032	2776	2780	6134	928	4350	1504	1930	1209	1733	563	2256	2105	518	2297	404	461	6078	2929	1369	578	1049	1132	3190	632	374
2022-10-01	1137	507	379	3347	1814	1569	3953	3671	700	356	1022	1322	634	4055	1401	674	321	2883	429	417	3719	416	2692	2005	2665	2670	6106	893	4245	1436	1922	1211	1665	526	2148	2007	465	2211	411	470	6009	3033	1278	547	1035	1083	3217	662	379
2022-11-01	1170	474	396	3356	1792	1642	3876	3775	770	400	1007	1358	630	4017	1287	652	314	2831	479	444	3695	406	2768	2009	2787	2780	6158	923	4277	1491	1926	1238	1705	615	2195	2007	542	2249	390	471	6086	3058	1333	562	1112	1121	3193	659	404
2022-12-01	1222	499	435	3369	1796	1590	3932	3771	703	368	1017	1356	645	3927	1384	691	316	2842	457	466	3749	433	2913	2098	2782	2779	6065	937	4367	1457	1933	1213	1743	601	2234	2075	550	2268	385	476	6200	3103	1364	552	1090	1198	3369	627	409
2023-01-01	1142	520	370	3326	1795	1605	3949	3720	707	400	1021	1330	568	3964	1301	667	338	2803	483	444	3669	397	2788	1992	2726	2721	6032	924	4210	1473	1823	1231	1683	558	2171	2027	509	2289	396	465	6086	2997	1387	572	1058	1151	3189	632	371
2023-02-01	1119	473	380	3084	1651	1471	3569	3417	625	357	963	1218	569	3658	1200	617	296	2481	463	414	3380	353	2572	1841	2485	2539	5584	877	3871	1368	1705	1120	1613	543	2013	1829	478	2113	368	435	5415	2725	1187	502	1012	1048	3059	601	366
2023-03-01	1327	608	413	3641	2147	1651	4417	4318	718	401	1064	1405	618	4221	1531	726	353	3380	529	514	3851	462	3124	2209	3118	3123	6744	1039	4647	1654	1992	1444	1814	688	2404	2175	573	2360	423	487	6825	3255	1525	590	1189	1371	4193	763	429
2023-04-01	1220	540	432	3262	1925	1608	3921	3768	634	353	982	1248	577	3863	1368	628	302	2829	474	459	3444	400	2747	1909	2718	2651	5904	907	4127	1412	1815	1299	1631	576	2162	1929	502	2198	358	445	5869	3016	1284	554	1055	1199	3736	638	360
2023-05-01	1251	536	427	3469	1915	1605	4210	4063	676	414	1072	1351	582	3917	1350	688	331	2896	497	461	3646	378	2810	2014	2877	2799	6095	985	4212	1457	1858	1286	1704	632	2206	2059	514	2335	387	472	6235	3009	1335	555	1120	1185	3693	652	425
2023-06-01	1293	557	401	3468	1914	1598	4036	3895	688	403	1022	1374	600	4169	1416	683	336	2973	517	490	3713	415	2855	2102	2722	2812	6284	978	4383	1498	1907	1240	1737	572	2165	2028	521	2306	390	488	6258	3201	1328	580	1079	1168	3536	645	414
2023-07-01	1221	502	387	3379	1822	1564	3988	3767	679	392	1064	1299	597	3916	1351	672	328	2839	492	488	3612	358	2806	2005	2626	2728	6020	951	4112	1450	1806	1218	1660	599	2083	2015	513	2300	382	467	6101	2978	1262	582	1074	1096	3477	672	375
2023-08-01	1310	548	444	3470	1883	1655	4016	3836	675	407	1051	1382	603	4008	1348	659	314	2903	540	525	3706	369	2828	2054	2693	2820	6121	901	4225	1460	1904	1262	1773	576	2150	2101	536	2345	361	444	6077	3061	1359	586	1129	1118	3501	645	395
2023-09-01	1251	531	406	3352	1879	1490	3856	3738	676	393	1052	1277	587	3838	1337	654	315	2837	515	465	3683	367	2779	2064	2637	2797	5984	968	4059	1390	1746	1193	1736	588	2125	2021	530	2274	392	452	6099	2969	1279	572	1069	1126	3453	672	374
2023-10-01	1369	562	420	3440	1822	1608	3952	3832	690	395	1075	1348	642	4028	1343	659	303	2800	536	532	3694	369	2831	2071	2624	2794	6129	942	4173	1478	1874	1203	1737	604	2047	2037	520	2281	380	466	6068	2945	1255	575	1099	1070	3377	642	405
2023-11-01	1283	567	441	3567	1871	1587	3821	3789	718	431	1105	1288	600	4006	1367	684	338	2868	548	486	3682	372	2854	2056	2696	2776	6314	960	4133	1399	1858	1215	1780	586	2018	2057	534	2296	375	486	6180	2908	1267	550	1079	1087	3364	665	384
2023-12-01	1339	537	421	3462	1916	1571	3808	3658	679	414	1042	1289	607	3916	1321	633	290	2841	572	492	3643	373	2889	2079	2624	2752	6190	954	4090	1431	1841	1179	1701	567	2024	2015	509	2243	356	443	6024	2804	1256	568	1065	1115	3383	656	404
2024-01-01	1371	555	431	3535	1967	1601	3896	3757	687	401	1097	1345	600	4033	1363	676	331	2892	558	523	3702	356	2944	2069	2597	2770	6387	981	4135	1433	1873	1203	1739	563	1981	1986	537	2342	379	457	6153	2902	1278	591	1031	1127	3440	639	379
2024-02-01	1285	507	385	3363	1775	1422	3661	3584	647	403	1066	1232	608	3694	1230	630	329	2718	520	469	3426	368	2676	1962	2380	2666	6000	891	3896	1395	1757	1135	1629	519	1868	1854	501	2222	338	443	5710	2695	1190	535	1038	1021	3123	663	353
2024-03-01	1330	510	407	3375	1814	1537	3704	3528	670	383	1032	1253	601	3960	1274	665	295	2822	526	523	3501	368	2844	2053	2480	2627	6221	991	3840	1379	1723	1131	1638	561	1835	1920	517	2210	355	447	5893	2663	1205	595	1045	1108	3303	613	368
2024-04-01	1376	540	426	3455	1833	1548	3758	3646	670	430	1136	1265	604	3901	1234	691	340	2900	548	524	3648	359	2864	2077	2567	2699	6205	1038	3911	1423	1813	1119	1706	577	1918	1957	527	2287	370	476	5873	2729	1268	559	1053	1090	3307	638	405
2024-05-01	1405	569	433	3550	1918	1631	3872	3705	675	411	1125	1290	654	4070	1334	708	323	2997	587	562	3662	399	2999	2112	2637	2804	6393	1030	4113	1399	1865	1169	1730	582	1958	1997	537	2324	382	478	6144	2846	1343	597	1135	1082	3395	658	400
2024-06-01	1306	541	394	3321	1783	1526	3462	3321	637	400	1039	1149	616	3844	1183	642	312	2704	526	513	3451	305	2728	1981	2293	2544	5954	976	3793	1347	1684	1089	1650	526	1788	1866	468	2181	356	415	5726	2506	1174	548	1012	1070	3190	619	394
2024-07-01	1474	623	440	3596	1913	1581	3879	3739	653	402	1112	1301	627	4073	1334	734	316	3076	565	550	3689	383	2912	2185	2606	2778	6420	1062	4085	1380	1866	1205	1772	580	1963	1943	513	2328	376	457	5978	2758	1270	552	1135	1125	3487	675	431
2024-08-01	1423	611	454	3404	1824	1592	3716	3550	704	402	1129	1274	622	4004	1269	672	332	2950	548	575	3653	356	2858	2103	2515	2744	6276	1058	3859	1421	1777	1162	1727	567	1847	1941	517	2259	370	489	6042	2694	1233	547	1075	1071	3401	627	387
2024-09-01	1345	533	409	3288	1784	1505	3484	3430	613	390	1047	1219	576	3901	1217	660	320	2752	536	552	3482	354	2673	1985	2358	2600	6127	1019	3783	1361	1687	1178	1656	499	1838	1878	490	2179	366	444	5770	2516	1208	575	1059	1024	3281	644	376
2024-10-01	1468	620	435	3427	1811	1602	3715	3582	691	412	1150	1254	624	4052	1264	706	325	2924	571	596	3669	347	2931	2167	2528	2728	6494	1047	3852	1427	1849	1199	1705	556	1905	1983	534	2283	380	471	5992	2658	1178	555	1100	1079	3425	661	411
2024-11-01	1381	574	407	3258	1713	1556	3566	3362	646	393	1073	1186	619	3856	1247	655	299	2890	508	556	3419	343	2730	2047	2372	2560	6093	994	3709	1353	1686	1077	1677	539	1787	1863	495	2165	348	465	5801	2480	1189	510	1041	1018	3299	617	398
GENERIC COST (£)	NHS BARNSLEY	NHS BASILDON AND BRENTWOOD	NHS BASSETLAW	NHS BATH AND NORTH EAST SOMERSET, SWINDON AND WILTSHIRE	NHS BEDFORDSHIRE, LUTON AND MILTON KEYNES	NHS BERKSHIRE WEST	NHS BIRMINGHAM AND SOLIHULL	NHS BLACK COUNTRY	NHS BLACKBURN WITH DARWEN	NHS BLACKPOOL	NHS BOLTON	NHS BRADFORD DISTRICT AND CRAVEN	NHS BRIGHTON AND HOVE	NHS BRISTOL, NORTH SOMERSET AND SOUTH GLOUCESTERSHIRE	NHS BUCKINGHAMSHIRE	NHS BURY	NHS CALDERDALE	NHS CAMBRIDGESHIRE AND PETERBOROUGH	NHS CANNOCK CHASE	NHS CASTLE POINT AND ROCHFORD	NHS CHESHIRE	NHS CHORLEY AND SOUTH RIBBLE	NHS CORNWALL AND THE ISLES OF SCILLY	NHS COUNTY DURHAM	NHS COVENTRY AND WARWICKSHIRE	NHS DERBY AND DERBYSHIRE	NHS DEVON	NHS DONCASTER	NHS DORSET	NHS EAST AND NORTH HERTFORDSHIRE	NHS EAST LANCASHIRE	NHS EAST LEICESTERSHIRE AND RUTLAND	NHS EAST RIDING OF YORKSHIRE	NHS EAST STAFFORDSHIRE	NHS EAST SUSSEX	NHS FRIMLEY	NHS FYLDE AND WYRE	NHS GLOUCESTERSHIRE	NHS GREATER PRESTON	NHS HALTON	NHS HAMPSHIRE, SOUTHAMPTON AND ISLE OF WIGHT	NHS HEREFORDSHIRE AND WORCESTERSHIRE	NHS HERTS VALLEYS	NHS HEYWOOD, MIDDLETON AND ROCHDALE	NHS HULL	NHS IPSWICH AND EAST SUFFOLK	NHS KENT AND MEDWAY	NHS KIRKLEES	NHS KNOWSLEY
2019-12-01	9805.31	3907.74	2940.38	24900.5	14581	14722.5	42054.2	39581.2	6661.43	2701.02	7440.35	11352.7	5629.5	42073.3	11763.6	5008.78	2643.72	22998.5	3580.1	3919.3	33926.3	3856.38	21008.5	16261.7	25572.5	24720.3	49927.8	7262.09	36340.8	11448.4	16068.2	10281.3	12118.6	3990.87	19290.3	20134.6	3720.97	17165.3	4277.71	3403.51	60182.4	26024.5	14718.7	4604.82	8038.76	10243.6	28763.9	6600.11	3018.87
2020-01-01	8649.61	3686.45	2642.18	23036	12824.9	13423.4	39045.9	36532.4	5544.22	2503.97	6722.43	9926.52	5733.53	38354.1	10660.4	4632.17	2730.28	20846.8	2965.85	3445.07	29949.7	3673.02	19728.5	14797.8	22975.4	22339	46370	6498.32	33062.9	10012	14483.1	9483.64	11391.2	3613.97	16957.9	18023	3437.1	15960.1	4324.03	3076.82	55175.9	23360.5	13177.3	4314.48	7549.56	8720.79	25515.5	5806.45	2541.56
2020-02-01	7932.69	3266.12	2461.46	20249.5	12061.5	12854.9	35107.6	31730.3	5240.16	2275.46	6102.44	9303.28	4842.85	35080.9	9501.78	4352.28	2085.91	18259.2	2779.27	3039.44	26807.3	3163.67	17906.9	12981.4	20573.1	19991.4	42042.4	6067.98	29013.3	8954.79	13402.3	8153.93	10201.7	3382.41	15720.2	16267.2	3246.6	14233.2	3843.05	2858.25	50296.7	21009.2	12099.9	4009.13	6645.85	8499.46	23310.4	5414.94	2368.33
2020-03-01	9263.71	3888.18	2936.88	24425.7	14215.1	14600.4	40120.3	37607	5935.67	2690.71	7347.68	10540.3	6058.28	41927.9	11346.4	5137.2	2861.45	22120.6	3368.92	3731.43	31825.5	3784.72	20293.8	16056	23731.9	24195.7	50244.2	7146.8	35311.5	10342	15294.9	10301.4	12279.9	3971.6	18273.3	20007.6	3664.57	17454.5	4527.41	3562.73	60452.6	25671.3	14451.2	4743.78	7526.34	9335.72	27656.1	6186.05	2792.78
2020-04-01	7046.65	2817.4	2346.18	19547.8	10783.6	12302.8	30887.6	28801.1	4140.01	2135.26	5402.28	8162.77	4327.15	31459.6	8834.73	3893.63	2162.12	17021.6	2623.51	2590.5	25539.2	2962.51	16325.9	11984.8	18427.4	17719.2	37996.7	5135.61	27535.3	8515.37	11567.1	7466.6	9140.33	2823.18	13956.1	14332.3	2885.23	12727.8	3220.23	2704.37	44242.6	19147.9	10903.5	3469.5	5718.1	7145.21	21832.3	4631.55	2124.12
2020-05-01	6398.79	2632.41	2040.74	17308.9	10019.3	10209.6	28047.6	26136.1	4301.1	1803.28	4919.68	7252.19	3961.51	28019.8	7843.91	3471.27	2018.23	15938.3	2549.72	2451.48	22030.2	2652.18	14921.7	10839.2	16935.1	16991.8	34777.1	5284.67	24869.7	7723.99	10992	6798.77	8613.12	2681.22	13041.7	13403.7	2636.73	11640	2957.51	2244.54	40702.8	17986.1	9639.03	3631.72	5674.91	6746.28	18675.4	4431.59	2022.34
2020-06-01	7395.72	3179.2	2247.95	19179.5	11739.2	11713.9	33367.5	30304.5	4809.16	2191.89	5712.04	8114.75	4540.84	32675.1	9154.2	4210.49	2221.32	17695.2	2814.09	2877.14	25401.2	3184.86	16827.5	12445.2	19712.5	19245.4	39504.2	5963.73	27521	8911.59	12471.1	8308	9539.49	3108.12	14619.8	15276	2995.42	13377.6	3647.24	2772.32	47061.8	19961.5	11115.7	3693.28	5843.89	7494.07	21689.7	5085.19	2369.11
2020-07-01	6111.7	2642.85	2001.88	16648.2	9691.31	9661.88	26932.6	25086	4063.09	1850.41	4651.5	7273.39	4090.04	27073.6	7365.46	3394.21	1927.27	15055.6	2305.78	2706.89	21138.7	2524.24	14555.4	10333.6	16184.9	15951.6	32929.7	4738.93	23068.3	6895.07	10294.3	6579.55	8020.19	2696.03	12476.3	12546.7	2497.25	11186.1	2721.92	2249.28	38182.8	16719.7	9643.48	3073.31	5102.95	6212.77	18301.3	3817.16	1981.65
2020-08-01	5446.54	2236.18	1674.34	14665.6	8661.21	9123.89	24489.1	22371.5	3647.55	1590.35	4479.68	6467.44	3659.52	24618	7210.89	3132.29	1687.78	13481.8	2090.19	2334.92	19085.2	2325.19	12611.1	9509.25	15014.3	14745.5	30329.6	4381.51	21804.6	6781.02	9558.99	6206.37	7425.93	2302.52	11260.6	11804.2	2331.73	10630.1	2670.73	2043.38	36441.2	15083.7	8797.37	2787.71	4225.49	5955.68	16990	3670.08	1855.99
2020-09-01	5855.14	2370.35	1957.4	16031.7	9097.9	9357.22	26583.1	24961.4	4075.3	1739.29	4467.62	6938.69	3865.83	26137.7	7212.4	3322.71	1870	14494.1	2197.99	2390.55	20737.3	2309.12	13662.9	10151.5	15187.3	15072.8	31855.7	4302.25	23027.2	7193.21	10160.5	6500.35	7615.56	2485.76	12140.7	12341.7	2543.49	10660.3	2731.12	2097.74	37170.6	16565.8	9087.87	3075.58	4897.35	6092.59	17964.3	3997.1	1960.91
2020-10-01	5118.02	2157.91	1557.8	14398.1	8056.17	8068.68	23272.1	21427.2	3419.03	1568.31	4162.04	6405.57	3445.8	23292.6	6721.65	2901.94	1469.67	12540	1994.99	2024.14	17941.2	2099.85	12315.3	8802.26	13596.7	13419.4	28906.2	4229.89	20621.9	6074.14	8457.31	5613.3	6614.64	2278.9	10521.8	10989	2244.89	9798.77	2468.45	1876.14	32972.3	14215.9	8122.67	2798.98	4195.59	5355.47	15842.2	3338.18	1624.14
2020-11-01	4802.5	2248.88	1528.07	14022.3	8086.72	8212.6	21594.1	20139.9	3315.03	1402.72	3859.38	5529.81	3214.52	22441.1	6257.17	2738.78	1530.9	12259.2	1899.99	1963.9	17628.8	1906.56	11426.3	8750.15	13074.8	12972.5	27591.4	3743.69	19398.1	6170.88	8296.58	5275.34	6709.24	2155.63	10432.3	10577.5	2077.85	9283.2	2310.64	1830.56	31218.3	13956.5	7685.22	2734.68	4008.5	4950.36	15166.4	3415.45	1583.56
2020-12-01	5202.88	2204.96	1789.38	14464.7	8518.55	8167.81	23291.4	21935.7	3616.71	1617.76	4262.57	6261.61	3126.62	24409.9	6773.1	2895.22	1548.06	12890.8	2106.19	2292.05	18424.8	2211.37	12569.4	9410.81	13945.1	13990.4	29300.2	4054.33	20801.7	6284.09	8867.87	6013.26	6804.19	2347.07	10956.4	11311	2353.62	9933.03	2438.03	2001.73	33913.3	14892.1	7866.75	2815.68	4097.9	5461.07	15530.2	3534.32	1708.47
2021-01-01	4647.68	2014.83	1348.86	13359	7613.29	7825.18	20869.9	19498.1	3194.82	1410.51	3675.78	5656.98	3148.19	21480	5939.57	2644.64	1576.06	11428.9	1873.77	1932.51	16683.4	1753.31	11298	8205.01	13121.6	12358.5	26784.3	3575.01	18514.6	5734.06	7925.49	5298.07	6204.65	2103.67	9858.3	9928.52	2059.32	8903.84	2160.49	1887.8	31161.7	13366.6	7621.44	2522.32	3730.24	4964.6	14678.7	3148.91	1666.39
2021-02-01	4411.99	2013.36	1349.87	12321.1	6941.45	7290.84	19576.9	17941.5	3042.2	1343.95	3520.46	5222.76	2936.83	20084.6	5499.37	2382.16	1380.47	10803.2	1844.01	1720.43	15341.3	1852.8	10154.2	8000.73	11644.8	11670.8	24256.2	3434.21	17366.8	5394.74	7728.79	4891.61	5670.2	1883.04	8993.96	9536.27	1925.67	8218.53	2038.37	1759.97	27882.9	12242.3	6387.89	2448.05	3802.44	4313.45	13281	2839.73	1372.55
2021-03-01	4798.54	2036.74	1533.9	13286	8072.64	7447.46	21528.7	20405	3373.75	1508.5	4036.04	5964.52	3192.26	21944.3	6154.4	2964.39	1545.1	11506.1	2047.4	2078	16845.1	2030.99	11322.5	8746.75	12940.8	12614.2	27494.2	3928.19	19363.7	6127.38	8345.32	5142.86	6535.48	2181.48	10246.8	10330.6	2098.26	9395.86	2258.35	1685.37	31084.2	13992.9	7577.58	2712.74	3911.93	5169.23	14809.9	3358.76	1649.29
2021-04-01	4150.52	1789.96	1158.42	11856.8	6541.5	6774.66	17900.9	16666.2	2659.21	1165.52	3271.48	5039.36	2567.23	18931.9	4890.35	2220.48	1349.1	10249.7	1730.7	1755.78	14208.9	1667.45	9984.31	7285.37	10956.7	10833.9	22792.4	3103.3	16322.6	5026.23	6982.54	4570.35	5578.93	1744.56	8317.54	9045.15	1796.75	7823.58	1951.02	1740.78	26151	11795.1	6130.02	2266.46	3488.16	4247.73	12321.9	2750.57	1342.19
2021-05-01	3731.08	1803.77	1168.66	11050.3	6563.57	6150.58	17267.5	16114.8	2743.2	1302.98	3377.91	4613.78	2369.74	18574.1	4900.85	2186.93	1160.94	9411.38	1611.42	1674.87	14112.8	1516.19	9224.34	7046.29	10323.2	10501.2	22292.8	3079.96	15791	4984.63	6558.86	4153.41	5164.15	1801.71	8328.1	8380.63	1723.89	7480.02	1819.69	1550.39	24917.3	11320.9	5877.45	2240.25	3265.53	4132.1	12092.8	2507.51	1352.36
2021-06-01	4286.66	2032.8	1280.52	11877.8	6990.32	6694.84	18666.9	17015.5	2900.68	1341.51	3383.65	5033.1	2884.18	19580.9	5357.88	2420.77	1243.62	10322.9	1764.59	1886.73	14383.3	1715.93	10019.5	7633.65	11303.9	10942	23646.3	3117.65	16895.2	5366.67	7108.42	4625.71	5772.97	1849.61	8969.7	9102.38	1867.59	8070.13	1989.82	1715.92	26568.6	12155.7	6395.2	2283.3	3518.4	4342.26	12648.5	2929.07	1388.44
2021-07-01	3362.36	1599.79	1035.04	10053.8	5714.27	5340.6	15002.3	14172.9	2278.85	1078.97	2922.81	4134.18	2227.75	16345	4419.46	1926.4	1076.83	8411.86	1388.75	1410.7	12328.2	1366.82	8084.08	5955.99	8973.71	9253.26	20005	2551.59	13976.1	4379.83	5895.44	3685.12	4433.58	1605.35	7453.92	7615.3	1521.41	6675.16	1485.48	1419.22	21967.8	9836.95	5179.9	1851.19	2895.8	3550.31	10624.2	2149.18	1147.79
2021-08-01	3403.06	1525.7	995.48	9408.99	5440.52	5428.9	14783.6	13428.5	2244.21	944.85	2750.32	4084.21	2232.66	15717.4	4145.91	1909.29	1065.59	8011.54	1387.68	1317.29	11726.6	1359.94	7763.45	5811.95	8616.16	8677.07	18919.5	2446.68	13365.1	4184.82	5775.61	3512.85	4388.47	1520.88	6709.43	7306.82	1506.58	6445.69	1548.84	1361.82	21347.4	9461.61	4950.44	1897	2768.59	3452.36	10050.3	2165.11	1130.52
2021-09-01	3556.72	1628.69	1026.87	9829.93	5322.7	5292.55	15049.1	14245.6	2388.82	1127.13	2983.24	4113.09	2252.52	15635.5	4378.17	2183.37	1137.04	8216.86	1404.59	1461.12	12176.4	1356.54	8276.37	6219.1	8929.28	9319.49	19406	2565.13	13823	4156.29	5823.76	3686.37	4615.49	1641.14	7335.84	7386.06	1551.33	6640.47	1545.35	1384.7	21953.1	10039	5301.54	1850.85	2859.69	3588.96	10643.8	2161.8	1171.68
2021-10-01	3292.68	1450.93	942.08	9251.79	5574.52	5298.55	14888.7	13294.4	2180.73	1145.82	2782.79	4078.48	2201.41	15407.5	4146.5	1877.24	1002.35	7961.27	1388.01	1383.43	11656.2	1341.87	7573	5731.41	8346.52	8510.57	18698	2432.35	13076	4082.92	5737.2	3624.49	4468.7	1455.24	7077.06	7148.49	1400.11	6188.98	1517.37	1325.81	20936.8	9344.57	4850.72	1769.76	2822.91	3399.57	10126.4	2026.43	1103.75
2021-11-01	3309.8	1574.55	965.33	10240.8	5501.08	5264.74	14703.5	13720.6	2318.01	1126.88	2838.22	4236.96	2381.8	16072.9	4554.05	1974.44	1025.48	8132.47	1353.14	1325.05	12108.8	1314.89	7776.62	6004.13	8946.12	9268.32	19551.5	2479.26	13753.3	4366.25	5972.62	3702.75	4442.87	1631.31	7053.91	7468.16	1531.07	6876.75	1526.9	1490.71	21762.2	9952.04	4938.28	2072.35	2835.38	3548.64	10679.6	2189.81	1086.71
2021-12-01	3407.73	1670.93	1105.62	10409.1	5874	5774.92	15585.9	14377.6	2398.65	1127.72	3137.74	4377.77	2318.57	17009.4	4709.86	2115.31	1095.18	8230.2	1445.08	1487.08	12717.9	1497.84	8775.98	6349.1	8908.94	9415.55	20462	2659.27	14512.3	4560.02	6155.57	3760.45	4840.65	1723.57	7915.63	8072.83	1615.09	6819.24	1528.24	1496.05	22731.7	10449.6	5431.47	2065.84	3024.15	3777.76	11079.4	2263.21	1204.93
2022-01-01	2542.93	1274.12	787.09	7563.3	4277.08	4075.02	11045.8	10697.8	1721.99	810.52	2402.39	3203.56	1714.95	12140.7	3417.17	1539.62	740.85	6506.2	1018.8	1049.67	9405.35	996.92	5945.76	4688.95	6301.44	7072.93	14659.5	1915.68	10578.2	3445.55	4548.91	2778.12	3457.43	1248.48	5597.92	5435.6	1131.02	5199.5	1056.74	1079.05	16703.3	7244.81	3862.21	1474.52	2225.69	2813.61	8025.29	1593.24	833
2022-02-01	2458.94	1114.45	718.09	7064.85	3949.73	4060.5	10413.5	9789.53	1607.66	760.53	2035.77	3019.03	1574.98	11541.1	3343.54	1480.15	801.24	5815.57	978.22	1004.67	8692.15	958.13	5771.97	4521.52	6100.21	6302.1	13744.2	1752.91	9835.01	3053.93	4241.04	2503.69	3370.83	1149.55	5216.31	5428.19	1049.5	4727.55	994.33	879.19	15813.4	7067.35	3753.07	1430.02	2130.27	2491.96	7394.69	1551.74	781.43
2022-03-01	2697.8	1302.35	797.97	7894.48	4365.84	4160.19	11712.4	11239.5	1853.99	897.04	2426.76	3321.46	1899.58	12828.3	3627.44	1656.65	862.1	6497.74	1221.66	1155.04	9735.73	1043.8	6362.29	4962.86	6696.53	7356.36	15488.5	1986.25	10851	3489.92	4798.54	2824.67	3744.56	1268.51	5920.65	6081.85	1223.62	5240.11	1125.69	1252.39	17143.5	7753.57	3932.02	1531.05	2364.73	2806.42	8355.12	1744.03	932.15
2022-04-01	2419.55	1166.35	770.72	7228.23	4040.16	4019.42	10104	9644.58	1609.21	854.93	2292.38	2861.71	1586.86	11207.9	3321.88	1489	797.43	5895.62	949.56	1016.93	8728.98	1004.01	5821.71	4371.28	6176.95	6517.2	14130.7	1747.11	9930.77	3016.18	4156.87	2597.4	3304.34	1252.69	5373.22	5378.65	1173.62	5066.56	993.38	1086.72	15588.5	6983.96	3676.93	1441.16	2238.71	2612.53	7460.68	1520.4	823.68
2022-05-01	2824.48	1270.62	819.35	8265.19	4753.82	4482.91	12679.8	11688.1	1911.77	944.26	2584.67	3439.92	1959.52	13424.7	3777.28	1717.55	898.2	6704.16	1224.59	1272.5	10050.5	1109.85	6555.04	4985.22	7000.36	7660.68	16321	2077.51	11179.8	3671.55	4894.23	3070.32	3824.39	1435.49	6128.89	6284.97	1246.8	5612.26	1241.47	1321.38	18165.4	8506.6	4121.6	1682.52	2465.97	2874.74	8789.15	1806.04	897.16
2022-06-01	3634.7	1835.25	1043.99	10384.5	5914.98	5672.77	15145.6	14880.2	2522.4	1168.33	3346.98	4400.18	2516.59	17096.3	5020.2	2063.22	1050.1	8262.08	1550.09	1495.32	12833.1	1409.02	8385.75	6401.6	8689.09	9594.88	20287.8	2598.21	14154.6	4593.2	6297.77	3878.24	4814.14	1789.44	7932.32	7979.14	1651.29	7217.32	1288.65	1559.87	23063.4	10187.1	5332.51	2095.14	3186.11	3818.58	11338.8	2434.09	1171.03
2022-07-01	2389.04	1145.81	694.88	7207.13	3955.95	3887.89	10635.3	9769.24	1644.28	823.73	2221.74	2904.51	1487.93	11573.3	3358.61	1471.08	795	5679.24	1056.53	1090.21	8785.31	956.56	5681.11	4464.67	5853.3	6576.09	14219	1814.36	9844.02	3151.14	4218.7	2565.93	3284.43	1214.16	5400.34	5242.23	1183.41	4758.04	999.65	1070.34	15815	7462.36	3675.06	1424.82	2256.78	2492.03	7278.33	1592.57	776.11
2022-08-01	2567.3	1265.37	859.69	7434.39	4158.04	3959.67	11048.9	10389.6	1704.71	826.3	2360.59	3125.66	1771.73	12104.3	3516.89	1503.01	769.45	6176.79	1076.69	1092.57	8916.84	971.22	5825.88	4689.36	6241.9	6753.58	14724.5	1848.08	10251.8	3288.45	4433.42	2843.46	3459.98	1323.93	5597.16	5647.31	1198.01	5151.69	991.81	1126.63	15968.2	7579.66	3724.28	1502.18	2268.96	2619.84	8007.55	1663.57	847.65
2022-09-01	2601.92	1183.1	776.01	7289.75	4042.18	3910.92	10571.5	10116.3	1689.94	866.74	2349.16	3057.46	1576.56	11823.6	3499.01	1530.35	802.21	5802.59	1081.52	1012.05	8880.78	930.91	5900.83	4464.99	5957.26	6755.62	14241.7	1863.07	10007.6	3212.94	4408.64	2632.08	3569.42	1203.44	5437.98	5574.96	1169.5	5214.39	969.5	1056.42	15648.4	7509.88	3696.37	1463.6	2144.07	2451.89	7514.91	1598.04	790.79
2022-10-01	3618.91	1714.33	1080.07	10879.7	6144.55	5745.74	16029.8	14911	2355.97	1185.93	3496.33	4404.47	2636.45	18041.7	5344.05	2292.64	1117.97	8951.98	1587.41	1519.72	13082.8	1377.97	8324.32	6779.9	8681.42	9647.53	21774.1	2704.77	14625	4655.66	6580.83	3969.79	5100.61	1783.21	7943.59	7856.26	1596.51	7457.29	1447.63	1623.93	23555.8	11466.9	5214.2	2093.01	3267.94	3497.19	11503.4	2512.2	1188.48
2022-11-01	3117.63	1355.86	940.19	9037.4	4847.85	4894.61	12624.3	12523.5	2199.53	1117.44	2803.89	3728.4	2155.44	14533.3	3987.23	1842.58	917.48	7157.51	1473.89	1282.28	10673	1137.77	7042.94	5420.54	7492.74	8358.13	17644.2	2306.21	12109.4	3898.47	5383.44	3338.36	4274.51	1670.2	6571.28	6524.56	1513.23	6278.05	1170.71	1322.78	19575.5	9619.73	4497.44	1802.79	2883.05	2970.35	9257.56	2111.61	1064.08
2022-12-01	4188.89	1788.22	1328.09	11715.2	6506.66	6183.57	16555.6	15989.1	2559.57	1313.36	3674.42	4817.69	2771.03	18411.4	5486.63	2452.14	1124.38	9228.1	1774.55	1799.16	14108.1	1607.41	9416.36	7440	9721.97	10773.3	22335.6	3000.91	15956.4	4880.22	7010.7	4230.66	5643.71	2075.28	8591.73	8672.08	2039.83	8100.34	1444.65	1731.89	25616.1	12413	5997.98	2276.38	3609.75	4087.76	12623.2	2537.17	1371.09
2023-01-01	3416.02	1673.14	990.86	10344.6	5640.45	5494.38	14851.9	14071.5	2289.68	1292.99	3181.06	4154.08	2182.54	16452.7	4593.44	2128.97	1129.91	8017.6	1690.3	1452.59	12173.9	1292.94	8027.74	6168.61	8408.08	9429.16	19735.8	2623.16	13798.4	4425.58	5797.65	3749.15	4814.69	1719.31	7522.19	7611.63	1674.24	7347.75	1288.66	1553.09	22246.3	10765	5282.84	2104.61	3086.78	3456.41	10651.3	2280.31	1088.16
2023-02-01	3152.73	1416.83	932.53	8718.96	4825.32	4724.04	12564.4	11978.3	1864.06	1016.43	2804.18	3505.12	2068.12	14077.8	3926.91	1778.18	836.28	6646.51	1473.98	1262.83	10386.2	1090.48	6858.31	5332.89	7025.66	8100.31	16762.9	2233.56	11657.7	3760.14	5113.36	3184.94	4249.41	1549.8	6625.55	6367.34	1445.27	6341.85	1115.99	1300.13	18231.6	9004.16	4191.09	1694.83	2732.63	2936.5	9608.87	2004.12	1008.74
2023-03-01	4601.47	2306.32	1286.64	13067.7	7760.19	6755.26	19385.3	18982.6	2684.01	1502.15	4066.7	5231.14	2796.61	20749.4	6203.72	2681.67	1370.38	11150.6	2134.75	1976.38	14844.3	1750.38	10493.2	8121.98	11101.3	12585.8	25681.5	3445.01	17400.6	5726.36	7453.35	5210.68	6115.7	2456.81	9525.82	9390.75	2201.79	8673.86	1648.39	1859.56	29134.1	13385.3	6779.37	2494.36	4146.85	4712.14	16187.4	3214.1	1500.02
2023-04-01	3413.5	1623.76	1058.35	9155.8	5531.24	5146.49	13532.4	12892.8	1909.03	1047.97	2859.08	3592.21	2037.52	14956.5	4410.82	1901.11	892.64	7502.12	1464.48	1462.88	10668.6	1258.04	7210.15	5565.55	7727.74	8410.73	17644.6	2317.5	12249	3883.79	5415.71	3708.98	4347.34	1656.16	6901.07	6618.04	1494.81	6427.97	1096.97	1354.53	19906	9910.41	4554.1	1974.6	2774.28	3281.15	11464.8	2048.14	971.68
2023-05-01	3448.48	1645.34	1039.16	9922.55	5464.91	5173.91	14723.5	14020.5	2039.58	1199.95	3262.78	3925.99	2144.17	15067	4408.61	2035.78	1022.64	7747.27	1602.47	1454.25	11220.5	1138.8	7517.81	5818.01	8204.99	9024.03	18417.4	2605.34	12614.9	3985.79	5563.92	3606.57	4553.36	1869.05	7065.36	7154.91	1572.92	6857.39	1187.79	1463.13	21183.8	10035.4	4826.87	1920.55	3087.05	3306.28	11600.3	2191.11	1194.22
2023-06-01	3902.05	1840.49	1069.01	10727.4	6045.61	5534.36	15279.1	14728.1	2219.49	1256.95	3243.58	4326.93	2317.47	17430.6	4968.81	2183.59	1129.69	8432.9	1770.51	1576.62	12482.1	1368.83	8183.95	6520.84	8360.52	9837.75	20580.2	2728.76	14214.1	4523.89	6105.1	3877.19	5034.91	1784.47	7522.57	7564.01	1707.23	7193.13	1263.08	1565.76	22974.7	11401.5	5197.74	2199.2	3121.13	3543.38	11904.5	2288.58	1250.77
2023-07-01	3462.76	1553.12	986.29	9966.64	5410.56	5232.56	14004.1	13492.2	2123.25	1207.29	3304.27	3768.08	2243.1	15610.2	4534.7	2072.8	1015.15	7842.08	1607.3	1541.2	11624.6	1096.09	7648.18	6007.76	7816.27	9054.79	18866.1	2551.26	12736.1	4162.29	5582.43	3612.72	4548.61	1798.53	6817.94	7176.8	1657.95	6927.25	1154.73	1486.19	21364	10142.9	4808.97	2142.18	3002.3	3172.45	11141.9	2332.67	1066.1
2023-08-01	3294.28	1518.11	991.21	8939.14	5012.37	4722.62	12616.3	12033.9	1827.27	1073.84	2795.47	3607.04	1954.92	13915	3918.66	1737.28	852.6	6842.68	1513.89	1440.48	10332.8	1027.61	6771.37	5366.03	6877.14	8216.93	16653.1	2182.08	11542.9	3651.75	5054.09	3190.51	4243.69	1500.53	6263.46	6558.31	1484.89	6195.14	1027.45	1190.54	18683.2	9170.62	4463.73	1852.57	2754.91	2719.78	9854.18	1900.85	1010.34
2023-09-01	3087.91	1470.55	916.82	8704.01	4905.2	4225.71	11959.5	11851.8	1831.44	1017.49	2866.31	3336.36	1921.73	13354.5	3917.52	1785.44	851.26	6784.5	1456.7	1258.14	10305.1	985.5	6600.18	5426.46	6825.59	8110.33	16344.7	2267.31	10970.8	3519.52	4561.75	3040.46	4197.52	1568.75	6066.13	6280.02	1455.46	6042.19	1042.06	1236.2	18709.5	8990.35	4227.17	1768.63	2628.25	2854.94	9686.48	2031.77	918.8
2023-10-01	3187.01	1430.4	844.32	8117.31	4335.6	4234.82	11429.8	11017.9	1680.93	940.97	2684.62	3225.71	1984.83	12966.7	3581.89	1656.36	749.72	6102.02	1409.93	1328.54	9441.83	935.82	6256.95	4908.11	6210.96	7366.4	15176.8	2006.14	10433.2	3420.29	4564	2797.26	3878.04	1452.78	5462.02	5723.49	1323.23	5495.77	926.27	1180.3	17100	8040.44	3749.97	1640.85	2466.33	2454.52	8608.18	1789.9	936.24
2023-11-01	2948.47	1481.62	910.42	8431.68	4483.39	4174.89	11012.2	10948.2	1857.66	1029.93	2699.58	3060.26	1802.86	12967.3	3791.99	1685.96	857.45	6289.12	1427.24	1252.87	9484.69	941.92	6330.16	4979.27	6405.28	7428.77	15937.7	2072.14	10116.7	3211.57	4543.78	2828.6	3964.13	1402.19	5332.29	5962.52	1364.46	5634.04	925.77	1253.63	18081.5	7984.02	3796.96	1538.85	2415.42	2522.67	8675.42	1848.9	882.28
2023-12-01	3135.5	1387.8	845.75	8215.35	4575.81	4091.71	11107.2	10607.2	1691.91	996.48	2553.54	3119.1	1822.03	12647.2	3572.29	1557.12	732.97	6282.58	1456.07	1231.16	9333.61	954.34	6505.72	5044.61	6231.04	7330.26	15413.3	2073.49	10217.4	3311.67	4511.31	2755.73	3782.1	1390.03	5399.77	5820.71	1299.61	5562.95	871.17	1098.71	16905.4	7680.81	3676.62	1533.69	2397.35	2571.78	8694.79	1770.94	981.79
2024-01-01	3029.44	1343.46	847.96	8044.41	4524.47	4034.95	10777.5	10475.7	1645.7	921.73	2609.9	3103.53	1701.82	12387.3	3564.57	1636.28	770.91	6023.77	1381.24	1279.71	9015.63	846.95	6343.6	4768.95	6000.62	7100.15	15440.3	2013.92	9666.39	3184.13	4404.98	2726.49	3745.71	1259.38	5049.53	5514.11	1307.94	5467.27	893.6	1103.3	16698.3	7535.75	3702.74	1595.02	2231.32	2492.14	8502.82	1642.01	847.26
2024-02-01	2861.88	1272.22	729.21	7639.99	4013.37	3538.82	9997.44	9947.83	1596.64	939.94	2536.97	2793.55	1681.21	11387.5	3203.17	1485.16	809.22	5690.78	1284.42	1109.55	8397.23	868.43	5637.51	4446.03	5412.96	6849.05	14242.3	1825.03	9267.57	3107.67	4097.59	2526.92	3525.91	1216.67	4767.69	5201.14	1223.5	5184.03	784.56	1056.32	15425.9	7188.81	3420.5	1414.43	2258	2235.19	7588.66	1763.77	777.06
2024-03-01	2943.3	1225.77	779.44	7677.07	4164.25	3879.4	10187.3	9721.04	1573.14	889.03	2424.43	2877.76	1731.23	12278.2	3382.88	1565.36	681.13	5897.77	1305.88	1266.41	8601.41	871.88	6071.69	4696.73	5646.49	6785.1	14961.2	1998.08	8991.4	3051.97	4026.65	2517.18	3509.91	1292.67	4672.93	5400	1271.4	5123.14	850.03	1079.63	15902.3	6923.05	3456	1538.23	2216.66	2484.03	8126.3	1587.89	827.11
2024-04-01	3058.87	1340.45	850.62	7914.69	4202.62	3924.39	10469.9	10323.7	1616.66	978.77	2684.29	2858.39	1798.33	12027.4	3174.6	1649.68	827.9	5995.16	1367.93	1250.4	9011.72	882.73	6010.39	4784.95	5924.52	6965.52	14847	2128.01	9373.36	3182.38	4280.92	2501.67	3630.84	1338.96	4834.37	5490.14	1300.81	5357.48	859.27	1172.78	15779.2	7089.05	3695.9	1543.53	2279.63	2378.36	8055.74	1691.1	916.06
2024-05-01	3140.95	1416.47	842.18	8065.39	4420.25	4128.58	10632.4	10466.8	1591.76	933.28	2691.16	2914.78	1875.43	12597	3539.11	1638.99	791.82	6290.01	1497.88	1350.9	8987.43	950.34	6353.18	4925.41	6045.11	7219	15356.7	2105.9	9757.42	3105.81	4393.94	2594.52	3669.32	1330.96	5002.52	5595.65	1296.76	5441.14	941.55	1149.4	16813.7	7347.17	3899.91	1582.99	2473.81	2373.46	8520.02	1680.28	889.47
2024-06-01	2922.75	1347.86	775.86	7587.52	4133.3	3861.91	9659.02	9239.39	1524.23	931.62	2475.12	2633.53	1815.69	11907.4	3063.16	1543.01	754.21	5626.28	1286.53	1229.51	8522.59	702.67	5747.23	4573.74	5276.39	6579.82	14264.2	2010.51	9142.69	2970.64	3946.23	2484.78	3511.6	1189.97	4556.25	5294.08	1151.25	5151.91	847.97	997.31	15507.7	6558.79	3442.81	1488.77	2201.03	2365.91	7773.74	1654.46	889.41
2024-07-01	3478.2	1616.85	893.07	8529.94	4561.55	4165.23	11256.9	10939.8	1642.67	975.37	2740.24	3122.16	1859.4	13157.1	3673.76	1841.31	762.08	6618.51	1444.79	1383.86	9400.05	970.27	6349.47	5293.79	6159.73	7451.02	16089.7	2286.09	10144.3	3179.27	4548.79	2823.63	3895.9	1358.94	5216.59	5632.76	1289.43	5713.43	950.37	1121.84	16731.4	7520.56	3802.02	1565.27	2563.75	2548.26	8998.99	1800.06	1014.6
2024-08-01	3134.35	1473.13	862.25	7574.27	4077.25	3919.57	10108.7	9820.68	1624.5	898.75	2590.38	2852.59	1722.26	12095.1	3278.7	1566.34	823.38	5981.32	1329.99	1394.48	8722.99	822.17	5902.42	4760.4	5633.31	6867.42	14719.6	2126.76	8951.17	3100.08	4120.75	2518.01	3628.14	1269.36	4502.79	5325.09	1223.84	5182.06	870.27	1177.99	16086.3	6789.9	3479.45	1446.19	2259.57	2277.52	8128.14	1618.94	857.54
2024-09-01	3007.92	1290.67	775.1	7307.85	4070.45	3727.34	9515.56	9649.32	1450.07	897.05	2428.26	2757.47	1715.62	11889.1	3090.86	1532.73	739.64	5554.15	1313.5	1294.29	8357.67	851.02	5466.78	4402.97	5232.42	6573	14312	2014.9	8736.09	2957.31	3918.02	2579.52	3436.39	1088.73	4514.19	5179.1	1167.31	4978.3	879.51	1054.31	15222	6377.47	3392.28	1566.63	2266.72	2174.08	7935.1	1591.41	834.58
2024-10-01	3981.22	1834.62	1037.56	9560	5109.96	5022.74	12891.8	12389.8	2062.97	1170.55	3447.19	3593.34	2221.49	15325.2	4175.95	2065.08	935.24	7524.97	1809.3	1807.51	11088.6	1031.51	7547.76	6226.8	7120.92	8708.32	19283.2	2668.6	11233.3	3904.31	5409.33	3326.41	4500.47	1559.4	5862.36	6829.19	1617.11	6511.76	1129.39	1409.37	20227.9	8493.23	4221.67	1777.11	3003.82	2894.57	10302	2154.32	1164.79
2024-11-01	3836.23	1795.21	973.06	9158.65	4913.36	4884.24	12192.1	11905.5	1910.73	1153.03	3094.88	3398.7	2190.67	14840.1	4031.98	1937.74	886.92	7387.8	1576.18	1633.05	10326.5	1033.37	6971.91	5764.77	6671.14	8218.69	18071.8	2499.87	11031.4	3766.44	4920.44	2982.69	4365.6	1493.25	5465.3	6486.03	1513.2	6276.56	1034.9	1432.35	19360.9	7943.06	4312.78	1734.31	2794.94	2753.6	10056.7	1950.69	1153.09
BRANDED ITEMS	NHS BARNSLEY	NHS BASILDON AND BRENTWOOD	NHS BASSETLAW	NHS BATH AND NORTH EAST SOMERSET, SWINDON AND WILTSHIRE	NHS BEDFORDSHIRE, LUTON AND MILTON KEYNES	NHS BERKSHIRE WEST	NHS BIRMINGHAM AND SOLIHULL	NHS BLACK COUNTRY	NHS BLACKBURN WITH DARWEN	NHS BLACKPOOL	NHS BOLTON	NHS BRADFORD DISTRICT AND CRAVEN	NHS BRIGHTON AND HOVE	NHS BRISTOL, NORTH SOMERSET AND SOUTH GLOUCESTERSHIRE	NHS BUCKINGHAMSHIRE	NHS BURY	NHS CALDERDALE	NHS CAMBRIDGESHIRE AND PETERBOROUGH	NHS CANNOCK CHASE	NHS CASTLE POINT AND ROCHFORD	NHS CHESHIRE	NHS CHORLEY AND SOUTH RIBBLE	NHS CORNWALL AND THE ISLES OF SCILLY	NHS COUNTY DURHAM	NHS COVENTRY AND WARWICKSHIRE	NHS DERBY AND DERBYSHIRE	NHS DEVON	NHS DONCASTER	NHS DORSET	NHS EAST AND NORTH HERTFORDSHIRE	NHS EAST LANCASHIRE	NHS EAST LEICESTERSHIRE AND RUTLAND	NHS EAST RIDING OF YORKSHIRE	NHS EAST STAFFORDSHIRE	NHS EAST SUSSEX	NHS FRIMLEY	NHS FYLDE AND WYRE	NHS GLOUCESTERSHIRE	NHS GREATER PRESTON	NHS HALTON	NHS HAMPSHIRE, SOUTHAMPTON AND ISLE OF WIGHT	NHS HEREFORDSHIRE AND WORCESTERSHIRE	NHS HERTS VALLEYS	NHS HEYWOOD, MIDDLETON AND ROCHDALE	NHS HULL	NHS IPSWICH AND EAST SUFFOLK	NHS KENT AND MEDWAY	NHS KIRKLEES	NHS KNOWSLEY
2019-12-01	23	17	13	86	47	151	138	185	26	5	45	68	15	79	57	28	9	136	33	18	83	23	91	48	97	65	132	63	77	94	79	51	76	26	56	71	9	63	7	7	221	104	55	44	18	44	246	25	23
2020-01-01	22	20	13	90	48	148	123	171	23	7	46	75	15	75	56	28	7	127	31	19	83	17	113	51	106	70	123	63	84	82	73	47	76	29	57	73	11	59	5	8	250	86	55	54	15	39	240	23	35
2020-02-01	19	10	15	73	42	131	117	155	21	6	43	64	10	74	59	30	5	111	27	15	73	12	88	42	90	64	128	59	80	81	70	41	65	20	58	76	10	57	9	3	206	79	47	49	13	47	229	21	31
2020-03-01	19	18	11	98	39	155	133	191	27	9	50	83	13	79	81	28	5	118	30	17	82	22	96	55	104	67	141	63	79	85	77	58	76	19	57	77	9	73	7	10	258	102	50	55	13	40	245	19	23
2020-04-01	23	17	14	82	36	133	122	144	24	7	42	67	10	95	72	25	6	114	27	15	74	16	82	50	91	53	124	58	90	74	66	44	65	20	55	67	8	55	8	7	200	88	53	47	12	43	224	22	36
2020-05-01	19	10	10	74	47	120	121	150	21	6	38	55	14	67	57	26	5	104	31	12	64	18	92	47	78	60	121	54	86	73	63	44	56	21	52	52	6	60	7	7	195	90	53	53	10	43	217	20	26
2020-06-01	25	16	10	82	40	158	108	162	23	7	38	64	6	68	62	27	5	118	24	14	72	15	78	52	77	58	121	49	79	75	69	42	69	11	47	60	9	55	6	6	223	77	46	42	9	48	223	18	27
2020-07-01	22	12	13	84	40	122	120	155	19	9	39	69	17	69	65	31	5	117	33	13	66	15	86	49	81	70	123	61	87	75	64	40	65	17	55	58	8	59	7	7	204	89	46	52	15	46	225	22	12
2020-08-01	11	15	10	78	37	131	114	138	23	8	35	62	10	56	63	25	4	115	26	12	71	11	63	39	75	48	117	53	66	73	57	46	61	16	51	47	8	56	5	9	184	65	46	42	9	37	205	18	10
2020-09-01	23	13	11	99	37	121	113	157	23	7	49	59	12	70	74	25	8	115	28	13	67	15	70	46	77	59	127	53	83	75	66	38	66	16	55	57	10	53	8	6	210	87	46	56	15	42	212	25	15
2020-10-01	19	12	15	76	35	152	124	147	26	7	40	60	13	64	63	30	6	110	25	13	59	17	70	49	76	51	122	58	66	71	56	50	59	16	54	53	8	56	5	9	211	71	40	40	10	43	215	26	12
2020-11-01	17	20	10	83	35	136	103	143	18	7	37	70	11	57	68	23	5	115	26	12	68	14	64	54	83	50	107	45	74	65	62	38	59	28	57	49	7	44	8	5	208	76	42	56	15	37	210	18	13
2020-12-01	19	17	11	77	44	163	107	154	23	10	41	63	12	73	69	21	6	120	34	16	76	19	63	53	91	55	123	54	82	71	68	45	57	24	50	55	10	51	5	6	200	87	57	53	15	41	214	24	15
2021-01-01	16	18	12	66	36	155	110	143	21	6	30	62	11	54	74	21	5	107	26	14	73	17	69	39	78	80	108	45	70	63	64	40	59	18	50	49	8	40	6	4	200	64	43	49	11	41	203	24	14
2021-02-01	18	15	11	58	41	127	108	142	17	6	31	57	4	52	61	23	6	112	19	5	60	13	54	41	72	45	99	45	69	61	59	35	54	18	50	45	9	36	5	2	191	70	34	46	10	38	184	24	16
2021-03-01	23	16	10	63	34	144	93	139	21	6	40	75	11	60	69	20	7	122	34	10	74	12	65	47	72	48	119	55	77	61	65	39	61	17	52	45	10	44	8	1	186	77	48	52	10	39	202	27	19
2021-04-01	38	16	10	79	49	174	102	152	15	5	32	68	9	48	65	26	6	112	27	11	75	15	72	51	85	60	104	56	71	56	58	34	48	24	57	47	8	39	6	3	179	80	35	54	7	36	212	21	15
2021-05-01	17	13	12	54	34	139	86	124	21	9	25	66	10	50	62	20	4	104	33	10	74	16	57	40	64	65	108	49	73	63	59	37	49	21	48	44	10	37	7	3	192	75	45	40	16	35	183	22	13
2021-06-01	22	16	12	69	37	164	102	155	17	4	38	64	8	50	72	25	5	117	40	11	75	15	53	46	71	47	104	49	77	64	55	38	52	22	52	43	11	38	7	7	191	80	46	57	13	36	219	27	15
2021-07-01	30	12	15	68	34	166	104	129	20	7	32	74	10	46	75	24	4	114	32	12	89	13	50	43	82	58	98	47	62	65	59	41	54	20	51	52	12	39	6	8	183	80	40	52	13	31	197	24	21
2021-08-01	19	17	9	59	40	180	87	142	18	4	35	62	11	54	64	18	6	108	32	7	69	15	48	41	66	59	110	50	64	56	65	34	48	22	44	38	10	47	6	5	189	72	36	51	12	39	193	23	11
2021-09-01	21	18	8	65	37	180	93	160	15	8	32	67	9	41	61	25	5	107	35	11	72	14	57	46	67	63	105	50	69	60	56	44	54	20	46	49	9	36	8	5	189	84	43	50	16	34	174	30	14
2021-10-01	19	12	10	65	35	164	93	129	19	6	28	58	11	43	52	19	4	106	36	10	67	11	47	43	77	48	91	45	55	56	53	39	51	18	53	46	10	35	7	6	177	70	38	50	14	36	204	24	6
2021-11-01	18	14	8	57	33	164	108	148	15	4	28	63	9	46	63	24	3	114	31	9	69	11	63	38	64	37	100	50	62	59	60	46	56	17	45	51	12	38	6	4	185	67	53	54	14	41	187	28	11
2021-12-01	20	13	11	55	40	178	98	151	19	4	29	61	11	55	70	23	6	109	49	7	77	14	51	42	79	42	106	41	59	59	70	38	57	21	47	40	12	42	7	5	190	73	36	58	14	35	181	27	9
2022-01-01	15	12	7	60	33	178	90	146	16	5	27	65	12	40	67	20	3	101	42	9	68	10	56	41	67	38	93	46	75	67	57	41	48	19	53	42	10	35	6	5	192	66	47	47	13	37	185	29	14
2022-02-01	19	12	8	43	32	152	72	131	16	4	28	59	11	35	55	18	2	107	31	6	56	8	49	29	67	37	93	45	62	47	56	36	56	24	34	35	8	36	5	5	147	68	36	38	7	35	167	18	10
2022-03-01	13	19	9	68	38	161	96	166	22	5	35	55	8	52	60	22	5	99	49	6	67	12	52	43	68	38	96	58	73	69	62	42	56	17	50	44	11	33	6	3	195	80	44	55	9	32	191	26	12
2022-04-01	17	11	8	53	38	155	97	130	14	5	30	56	12	40	54	21	2	99	39	7	65	15	51	39	67	43	96	44	61	53	54	39	50	19	36	43	13	35	5	6	167	72	46	47	11	35	161	24	11
2022-05-01	13	20	11	54	36	173	95	137	16	6	34	66	12	45	82	22	4	124	50	7	65	12	46	41	79	40	92	46	72	62	55	37	47	20	42	42	11	39	7	4	179	85	31	40	10	34	190	25	18
2022-06-01	17	13	9	53	44	162	94	132	13	4	34	71	9	49	66	14	4	137	37	7	75	11	44	40	76	38	130	45	59	66	68	37	56	19	55	38	9	40	7	5	162	94	40	44	11	32	180	27	6
2022-07-01	20	13	7	59	47	158	84	139	14	6	30	54	16	46	67	31	5	103	44	10	73	13	65	36	86	36	149	51	68	61	50	42	51	20	41	43	9	37	5	6	204	83	39	47	14	31	186	27	11
2022-08-01	18	15	13	60	38	152	98	139	16	2	32	70	14	47	56	25	5	122	45	11	68	10	51	40	92	46	115	45	72	50	67	35	51	23	49	42	10	41	9	3	174	90	34	53	14	39	177	28	13
2022-09-01	13	13	6	57	33	166	86	136	10	4	32	58	14	36	81	27	3	118	38	10	70	9	50	38	62	41	123	43	68	58	61	34	42	21	51	45	10	46	6	7	151	74	31	46	10	32	201	30	11
2022-10-01	12	11	9	55	40	152	88	134	18	1	31	62	11	41	51	29	3	120	33	7	70	7	44	39	78	31	107	42	74	63	49	39	45	24	45	33	5	33	5	6	179	71	41	40	8	31	188	26	10
2022-11-01	16	14	7	66	34	120	79	118	11	3	34	64	11	41	61	15	4	137	40	11	68	7	48	41	64	31	98	37	64	54	57	28	50	20	49	45	11	46	6	4	164	75	35	44	14	39	162	23	9
2022-12-01	18	14	9	62	33	183	88	135	19	3	27	59	11	36	64	25	5	136	39	6	72	8	50	42	63	35	83	39	68	66	56	32	40	19	51	43	14	30	5	4	147	75	32	44	12	29	185	24	12
2023-01-01	12	14	9	51	35	141	77	128	13	4	20	65	14	33	51	21	3	133	35	10	74	8	56	35	66	34	103	34	69	52	47	30	38	22	52	47	5	36	6	6	153	65	31	47	10	32	177	27	15
2023-02-01	12	15	7	52	30	139	82	115	12	3	23	59	16	38	54	17	5	142	32	5	72	9	36	40	65	26	102	31	56	57	45	26	39	15	40	41	9	35	4	5	121	63	28	43	6	28	156	25	10
2023-03-01	21	10	9	64	63	156	112	161	16	4	26	65	13	39	61	24	5	210	44	12	64	7	54	41	87	39	122	44	78	72	51	41	51	20	64	44	8	41	5	5	171	69	39	52	16	31	233	26	13
2023-04-01	16	13	9	75	45	149	88	126	11	2	25	59	11	38	61	20	1	151	36	11	70	8	46	30	80	33	100	33	72	64	42	50	42	17	62	44	6	32	6	5	147	68	30	33	14	23	188	23	13
2023-05-01	21	16	9	63	45	149	88	147	14	4	28	61	18	43	61	20	5	139	35	9	73	6	76	33	81	41	105	40	77	58	45	47	44	21	68	47	9	36	4	6	153	66	30	42	9	30	194	24	12
2023-06-01	19	10	10	64	38	141	87	133	13	0	28	60	12	34	57	22	2	157	38	10	62	9	68	31	75	23	105	27	78	78	42	39	43	19	62	43	6	33	5	7	144	51	24	44	9	27	188	28	10
2023-07-01	18	11	9	63	37	126	73	132	11	1	29	53	13	41	51	22	5	137	32	9	68	6	75	31	69	29	104	28	69	62	41	34	40	13	55	37	8	34	5	6	137	57	31	34	11	30	185	25	14
2023-08-01	17	12	10	67	32	97	81	138	14	0	31	57	12	30	41	18	3	133	25	10	73	11	60	32	66	30	99	30	66	55	37	37	42	14	51	50	7	41	7	7	147	58	25	40	10	27	173	21	13
2023-09-01	18	11	9	60	36	109	77	129	14	1	23	50	15	46	42	23	3	124	17	7	69	8	77	31	52	33	89	28	77	56	42	36	46	12	64	44	8	38	3	5	113	59	31	48	10	27	183	27	11
2023-10-01	17	14	8	67	33	117	93	131	9	0	23	57	16	39	51	18	6	133	18	8	76	7	70	35	64	24	104	28	82	67	35	44	43	14	59	55	12	30	6	7	133	57	29	40	9	22	201	25	8
2023-11-01	17	11	13	71	33	95	77	118	18	1	25	59	12	27	38	23	2	135	16	5	53	6	69	31	63	29	100	33	61	61	45	38	40	14	69	46	9	39	5	12	127	62	41	47	8	27	185	28	14
2023-12-01	13	10	8	50	32	120	78	127	8	1	28	55	10	38	44	21	5	129	12	11	71	8	69	28	63	31	95	31	80	53	43	41	48	18	55	48	9	31	4	10	120	61	36	45	10	14	169	20	11
2024-01-01	20	16	11	61	31	117	90	127	18	2	27	57	16	33	44	25	5	126	15	4	62	6	70	29	60	31	86	27	82	55	41	37	45	13	39	47	10	37	7	10	122	55	30	37	7	28	176	24	10
2024-02-01	10	7	9	54	25	96	67	103	6	3	25	45	11	34	30	25	2	117	15	9	65	6	47	30	61	26	104	25	68	62	37	39	39	13	50	50	7	31	4	11	111	63	35	32	9	15	148	25	13
2024-03-01	13	7	6	46	32	98	84	115	16	2	30	53	11	32	33	15	2	115	15	7	57	7	51	32	64	34	92	26	74	57	37	36	37	16	43	43	7	36	6	6	110	55	29	39	9	25	152	24	14
2024-04-01	17	14	7	51	33	76	64	109	9	4	29	50	13	33	30	19	2	131	15	6	65	6	48	33	66	28	96	20	71	57	40	41	45	11	43	41	8	39	7	9	124	56	26	26	9	24	156	25	12
2024-05-01	14	9	9	55	33	66	71	121	16	2	28	57	9	42	24	20	4	135	22	6	63	8	52	32	62	31	102	23	64	66	40	40	34	12	47	41	8	35	3	14	119	56	35	38	6	22	179	24	17
2024-06-01	9	10	8	46	33	58	74	105	10	1	23	43	10	44	31	19	2	122	23	8	51	5	46	26	56	27	96	21	70	46	30	37	38	13	32	36	6	31	5	10	110	52	30	36	10	23	121	22	13
2024-07-01	15	11	8	58	26	73	76	126	11	2	30	52	19	39	30	19	2	131	21	8	49	4	45	25	68	27	88	27	60	65	36	40	40	12	43	40	8	35	5	14	124	54	28	35	7	23	148	26	17
2024-08-01	13	9	6	50	38	87	75	117	12	0	31	52	17	33	27	20	0	129	30	3	41	7	53	30	69	24	87	22	59	63	32	41	37	13	34	43	9	31	8	14	121	58	24	32	11	21	130	23	15
2024-09-01	9	12	9	54	25	96	82	109	11	1	23	46	9	35	29	16	3	123	31	7	43	6	54	29	55	27	78	22	64	61	36	34	30	11	30	38	8	30	8	13	120	51	29	29	7	23	118	25	17
2024-10-01	16	10	7	60	44	82	82	128	8	0	35	55	18	46	27	20	2	122	26	3	53	4	55	30	68	34	93	23	65	51	38	35	30	11	44	29	6	33	12	15	121	56	29	36	8	22	133	27	14
2024-11-01	15	11	5	62	34	83	74	100	12	1	28	47	10	40	28	19	5	109	27	6	46	7	51	26	62	21	81	17	62	59	30	37	33	11	37	37	7	36	4	14	121	60	26	35	6	18	107	20	17
BRANDED COST (£)	NHS BARNSLEY	NHS BASILDON AND BRENTWOOD	NHS BASSETLAW	NHS BATH AND NORTH EAST SOMERSET, SWINDON AND WILTSHIRE	NHS BEDFORDSHIRE, LUTON AND MILTON KEYNES	NHS BERKSHIRE WEST	NHS BIRMINGHAM AND SOLIHULL	NHS BLACK COUNTRY	NHS BLACKBURN WITH DARWEN	NHS BLACKPOOL	NHS BOLTON	NHS BRADFORD DISTRICT AND CRAVEN	NHS BRIGHTON AND HOVE	NHS BRISTOL, NORTH SOMERSET AND SOUTH GLOUCESTERSHIRE	NHS BUCKINGHAMSHIRE	NHS BURY	NHS CALDERDALE	NHS CAMBRIDGESHIRE AND PETERBOROUGH	NHS CANNOCK CHASE	NHS CASTLE POINT AND ROCHFORD	NHS CHESHIRE	NHS CHORLEY AND SOUTH RIBBLE	NHS CORNWALL AND THE ISLES OF SCILLY	NHS COUNTY DURHAM	NHS COVENTRY AND WARWICKSHIRE	NHS DERBY AND DERBYSHIRE	NHS DEVON	NHS DONCASTER	NHS DORSET	NHS EAST AND NORTH HERTFORDSHIRE	NHS EAST LANCASHIRE	NHS EAST LEICESTERSHIRE AND RUTLAND	NHS EAST RIDING OF YORKSHIRE	NHS EAST STAFFORDSHIRE	NHS EAST SUSSEX	NHS FRIMLEY	NHS FYLDE AND WYRE	NHS GLOUCESTERSHIRE	NHS GREATER PRESTON	NHS HALTON	NHS HAMPSHIRE, SOUTHAMPTON AND ISLE OF WIGHT	NHS HEREFORDSHIRE AND WORCESTERSHIRE	NHS HERTS VALLEYS	NHS HEYWOOD, MIDDLETON AND ROCHDALE	NHS HULL	NHS IPSWICH AND EAST SUFFOLK	NHS KENT AND MEDWAY	NHS KIRKLEES	NHS KNOWSLEY
2019-12-01	475.85	301.83	162.53	1473.85	893.74	2425.53	2924.95	3992.77	522.34	81.26	940.17	1160.88	336.58	1624.99	986.53	383.15	127.72	2019.82	591.99	313.43	1764.26	441.09	1346	800.97	1613.43	1218.32	2390.92	975.01	1497.24	1451.1	1300.13	893.78	1102.6	336.65	998.18	1485.64	174.11	1102.7	127.69	81.28	4155.24	1856.56	1253.49	824.16	278.61	661.58	4039.17	441.11	406.3
2020-01-01	383.17	313.59	174.16	1520.86	963.66	2472.71	2554.43	3425.38	499.27	139.34	882.48	1335.4	406.33	1590.66	963.67	418.1	81.32	1846.35	580.6	359.96	1730.01	325.13	1624.98	917.35	1706.96	1276.95	2322.02	917.34	1567.49	1231.03	1184.49	847.57	1137.73	394.77	1056.55	1509.35	220.63	998.55	81.29	104.54	4922.88	1520.63	1103.05	1091.47	232.29	557.27	3947.71	418.03	592.24
2020-02-01	395.22	174.38	186.02	1255.22	813.7	2115.12	2382.91	3033.94	453.33	93.02	813.7	1185.71	220.84	1685.34	929.89	499.9	81.37	1557.78	499.87	302.24	1673.68	197.64	1196.92	767.2	1394.97	1220.19	2301.37	906.64	1476.25	1267.19	1290.27	639.31	929.79	302.25	1092.54	1615.61	185.99	988.09	151.14	34.89	3940.29	1429.41	1022.82	1034.48	209.27	697.39	3858.91	395.22	499.92
2020-03-01	336.43	301.67	139.23	1693.42	719.23	2632.67	2784.01	4141.1	510.44	174.01	1032.42	1484.92	278.4	1867.41	1531.08	568.42	69.63	1902.46	603.22	336.41	1994.97	463.99	1414.87	986.09	1612.48	1240.91	2447.44	916.45	1368.9	1264.66	1368.91	1055.55	1217.81	278.45	1113.52	1763.01	197.19	1218.05	104.44	139.25	5045.67	1797.46	1067.17	1136.81	185.68	626.36	4164.38	359.65	382.88
2020-04-01	487.53	301.83	220.52	1508.85	638.47	2065.91	2507.27	2867.2	522.32	139.29	998.21	1184.11	255.33	2263.35	1369.61	359.92	81.29	1694.83	429.56	313.42	1590.22	301.81	1230.1	789.47	1497.45	939.95	2390.9	847.44	1532.28	1126.2	1160.88	754.47	940.13	301.84	998.19	1450.82	116.09	905.48	127.69	81.29	3691.28	1554.99	1091.11	1021.46	197.34	673.2	3737.58	383.11	603.69
2020-05-01	394.61	197.3	116.1	1264.91	928.44	2030.85	2588.1	3191.6	441.01	116.06	800.8	951.8	324.94	1427.52	940.09	359.88	69.65	1462.47	568.73	255.33	1323.04	348.2	1357.54	858.9	1265.12	1113.88	2251.4	835.66	1485.7	1102.77	1125.87	754.39	800.76	301.8	940.07	1090.89	92.86	1032.93	127.67	81.27	3725.5	1670.87	1102.59	940.19	150.9	615.05	3551.43	371.4	452.69
2020-06-01	498.81	290.04	116.04	1519.45	742.46	2586.41	2157.8	3086.01	522.01	139.22	800.45	1264.53	162.39	1426.86	1067.23	394.54	69.63	1751.83	429.29	290.03	1589.21	301.63	1171.29	858.58	1171.77	1090.14	2343.14	684.51	1542.86	1148.69	1310.9	742.44	1020.76	139.27	904.81	1391.95	127.66	893.34	104.43	69.64	4303.7	1414.89	1044	846.87	127.66	707.57	3793.25	348.05	475.68
2020-07-01	452.37	243.61	162.42	1623.68	696.02	1960.06	2575.16	3340.72	394.42	174.01	754.04	1171.77	417.56	1565.89	1067.24	452.52	69.62	1705.43	603.26	289.98	1496.33	336.38	1217.71	754.16	1310.9	1345.13	2342.98	928.07	1577.62	1113.83	1055.73	684.39	1055.5	255.23	1113.51	1241.14	150.82	986.05	127.62	92.85	3909.02	1611.97	985.98	1032.43	220.49	696.01	3642.45	359.68	232.01
2020-08-01	267.01	232.26	116.14	1451.09	731.44	2147.59	2554.27	2821.53	499.27	139.35	754.71	1056.74	255.42	1172.69	1010.17	394.86	58.08	1788.16	429.69	232.23	1509.38	197.41	905.38	719.95	1219.15	835.85	2113.04	777.97	1230.74	1138.08	1010.25	847.57	917.18	243.85	870.82	1021.67	127.76	870.87	197.34	116.16	3529.57	1207.23	986.88	777.99	139.38	534.09	3355.44	301.96	197.4
2020-09-01	475.39	197.15	139.18	1773.99	649.4	1843.55	2319.16	3270	498.6	127.56	950.89	950.99	266.69	1507.42	1333.49	324.8	127.57	1635.15	521.84	255.11	1437.84	324.68	1020.16	823.36	1182.81	1066.48	2434.89	776.93	1588.58	1148.17	1263.98	637.75	1008.75	255.12	985.56	1310.19	173.95	846.58	150.75	69.6	3965.67	1704.28	1136.27	1136.41	231.96	660.92	3698.97	475.43	301.5
2020-10-01	382.5	220.25	185.52	1309.6	683.87	2445.46	2747.15	2828.53	544.81	115.93	753.49	1066.55	289.78	1448.88	1031.64	521.69	81.16	1611.34	382.6	301.35	1298.2	324.59	996.58	950.57	1263.53	938.65	2352.93	915.8	1112.8	1089.84	881.11	869.36	869.31	208.69	962.04	1124.31	162.29	927.37	81.16	115.96	4207.6	1309.58	880.92	718.76	162.32	625.91	3651.25	486.87	243.42
2020-11-01	406.48	325.26	127.79	1602.67	592.45	2194.95	2195.28	3101.24	383.31	127.78	801.44	1324.23	243.91	1138.34	1196.35	360.14	69.71	1695.98	418.22	267.15	1417.08	278.78	905.69	952.54	1277.77	952.21	2032.54	650.49	1335.78	975.89	1138.38	627.23	882.74	452.91	1161.37	1056.93	116.17	778.25	139.4	58.1	4042.1	1428.42	894.37	1138.32	220.74	534.27	3600.59	278.82	255.55
2020-12-01	371.58	313.57	127.77	1451.37	894.13	2647.14	2322.46	3263.14	522.53	185.82	847.74	1138.12	290.29	1532.84	1184.45	383.25	81.32	1939.37	534.29	359.98	1625.74	406.43	940.39	940.72	1509.73	1079.66	2264.27	859.36	1474.9	1056.99	1358.72	824.47	824.49	301.96	975.35	1219.2	174.23	824.56	69.7	92.93	3890.11	1648.62	1312.16	1103.2	220.7	557.46	3785.47	348.47	336.75
2021-01-01	348.64	290.6	151.13	1150.56	674.1	2440.39	2359.33	2766.35	441.64	104.62	708.94	1150.74	290.53	1057.68	1301.71	360.36	69.76	1557.62	418.49	313.79	1603.84	371.9	999.25	662.55	1243.72	1626.57	1882.82	685.76	1522.42	1057.8	1092.65	685.72	860.01	244.15	964.58	1022.7	162.72	662.53	104.61	58.13	3777.26	1196.9	1022.69	906.65	185.99	639.23	3579.53	464.95	267.32
2021-02-01	348.91	302.4	127.96	1186.09	709.56	2000.24	2407.54	2954.31	348.93	104.69	569.96	1011.99	58.18	1081.67	1163	407.13	93.07	1767.96	337.34	93.06	1244.52	290.76	755.77	709.55	1198.02	790.63	1849.18	674.64	1232.91	965.57	1035.28	604.84	802.48	255.93	965.32	1000.2	197.74	616.44	81.44	23.28	3907.88	1337.27	755.98	860.76	162.88	535.05	3117.09	442.02	314.05
2021-03-01	418.32	267.3	127.83	1196.72	581.05	2288.81	2033.47	2742.45	464.8	116.21	883.11	1266.77	267.25	1324.61	1254.94	290.6	104.6	1894.14	499.8	220.78	1661.58	255.64	917.75	813.52	1173.65	987.5	2381.93	871.54	1440.92	964.66	1208.57	673.98	964.42	220.84	987.61	952.78	185.93	755.3	151.08	11.63	3590.47	1533.53	1092.21	987.76	174.34	569.37	3427.82	511.36	383.47
2021-04-01	709.54	290.79	127.95	1523.36	1000.2	2802.56	2081.99	3210.2	348.91	93.06	604.88	1325.98	197.71	1023.49	1209.54	442.07	104.69	1721.52	442.06	244.25	1523.69	302.41	1116.23	895.69	1430.64	1209.22	1779.47	884	1291.03	872.51	977.12	604.8	721.07	325.74	1046.75	1011.83	186.1	639.71	81.44	46.54	3384.55	1535.04	709.51	1035.24	104.72	500.18	3768.21	372.24	267.54
2021-05-01	314.14	221.09	151.28	977.26	616.71	2210.35	1884.91	2408.63	465.41	186.17	453.82	1349.71	232.7	1093.7	1175.12	279.32	58.19	1535.96	546.94	174.55	1745.15	325.8	849.12	733.06	1012.34	1163.15	1977.9	709.79	1256.6	1012.43	1105.42	663.23	744.64	290.92	849.33	872.63	197.81	674.82	128	46.55	3630.19	1500.72	1047.12	756.35	244.39	523.59	3106.6	465.41	244.36
2021-06-01	418.62	279.09	139.58	1371.89	686.13	2743.74	2197.78	3348.98	372.12	69.79	720.99	1035.09	174.43	1139.53	1279.12	488.42	93.03	1976.79	744.27	232.56	1523.35	290.73	802.14	802.46	1139.6	953.32	1953.43	744.26	1546.52	1011.82	953.62	616.3	779.02	255.91	1023.14	930.26	220.94	686.02	116.31	81.43	3883.71	1569.56	1104.63	1128	220.97	511.58	3720.99	511.66	302.36
2021-07-01	605.52	232.9	198.01	1385.53	640.5	2747.62	2235.76	2631.77	477.41	116.47	675.39	1420.75	325.99	1013.07	1420.57	477.45	58.24	1770.07	477.55	256.18	2026.09	198.01	861.54	791.9	1304.28	1117.57	1734.99	652.19	1082.98	1094.75	1013.21	768.53	838.4	279.55	966.41	1129.48	267.82	628.87	116.46	116.48	3563.25	1629.97	861.7	896.76	186.37	489.09	3458.35	465.81	442.51
2021-08-01	384.6	303.05	104.94	1223.5	827.43	2877.87	1806.42	2936.94	361.29	69.94	664.33	1060.67	209.79	1212	1176.99	314.69	93.26	1643.38	512.87	116.56	1561.57	326.31	734.08	804.17	1014.02	1234.94	2097.66	757.57	1235.33	885.87	1142.19	582.73	710.89	372.98	850.6	827.34	221.42	885.68	93.26	81.6	3636.03	1374.92	815.73	1013.94	198.17	547.7	3472.69	407.95	186.5
2021-09-01	407.46	395.8	93.18	1280.4	710.18	2910.12	1839.51	3213.32	337.59	139.72	651.98	1257.44	197.92	814.97	1164.14	442.46	93.15	1688.17	617.12	267.74	1629.77	221.24	884.59	710.29	1036.34	1187.08	1955.76	768.47	1362.05	978.12	1036.22	768.44	803.3	279.51	849.81	1187.28	186.29	628.7	139.73	69.88	3736.93	1606.32	1012.78	1001.26	279.45	512.27	2922.08	617.08	256.14
2021-10-01	383.99	197.81	128.04	1396.05	663.24	2710.74	2036.23	2618.13	407.24	104.74	523.65	1070.59	302.49	861.09	907.55	325.85	69.82	1652.35	593.53	209.45	1547.49	221.09	721.25	768.04	1291.62	953.91	1663.84	640.03	989.06	942.63	861.22	593.47	756.29	256.06	1082.02	965.73	209.45	628.31	139.63	116.36	3595.39	1279.73	872.63	907.69	232.75	570.15	3653.48	430.55	116.36
2021-11-01	361.06	302.79	104.87	1083.02	582.35	2724.99	2341.02	3063.24	291.18	58.25	500.86	1153.15	197.99	1001.62	1257.79	407.72	46.59	1851.95	547.49	186.35	1548.99	232.93	978.08	617.37	1013.38	745.21	1909.96	745.53	1222.89	990.16	1199.69	861.86	815.28	256.29	861.77	1094.73	232.95	652.25	81.55	46.61	3703.67	1280.9	1187.94	1118.13	221.32	628.88	3295.94	582.34	256.22
2021-12-01	372.99	244.77	139.93	1002.3	745.99	2936.88	2016.51	3252	372.99	58.3	606.11	1060.83	384.56	1165.61	1270.44	361.41	116.56	1830	804.41	221.42	1794.89	244.8	745.79	699.46	1224	792.42	1911.5	617.83	1037.43	932.63	1177.43	594.51	862.58	314.77	850.83	897.43	221.49	780.91	128.22	58.3	3927.87	1421.78	745.97	1119.06	244.8	501.22	3275.19	489.59	151.55
2022-01-01	233.69	198.62	81.82	1238.1	595.82	2919.92	2067.65	3142.45	338.79	93.46	572.43	1180.02	233.66	852.78	1191.52	455.57	46.74	1472.11	747.73	210.26	1495.24	186.93	922.64	747.69	1086.54	770.84	1635.5	701.01	1530.31	1145	923.05	712.67	700.96	280.42	1062.96	876.1	163.59	689.2	221.9	70.12	3738.16	1226.38	1028	876.24	210.33	560.75	3376	572.48	303.73
2022-02-01	385.78	268.87	105.25	864.98	619.64	2512.97	1449.72	2618.9	374.09	58.47	549.5	970.48	233.82	806.65	1040.34	268.95	23.4	1753.64	584.59	140.28	1297.59	128.64	771.39	502.74	1017.24	771.39	1765.22	701.54	1063.92	783.4	982.13	607.94	865.03	339.07	666.29	701.45	151.99	713.13	81.86	81.85	2934.3	1215.71	818.32	689.84	93.57	561.11	2969.43	292.35	198.75
2022-03-01	210.19	373.67	116.81	1366.03	747.37	2720.42	2276.96	3514.93	443.75	81.75	735.68	1027.68	221.84	1121.06	1120.95	502.12	93.42	1506.45	899.25	140.13	1424.63	233.55	828.84	782.46	1109.42	782.21	1681.53	875.91	1447.97	1051.17	1004.39	759.02	887.46	245.25	969.09	899.1	175.2	525.52	105.09	35.05	3818.53	1564.49	1027.56	1097.74	151.81	455.39	3444.75	513.81	210.21
2022-04-01	373.87	186.97	105.2	1028.08	724.44	2476.71	2103.18	2523.96	315.48	105.16	619.3	1086.72	233.7	946.36	1133.26	315.55	23.38	1472.28	689.46	151.9	1460.44	280.45	829.32	631.06	1028.37	864.46	1822.62	677.76	1121.69	888.12	1086.69	689.4	771.17	292.14	736.02	1004.77	268.75	654.33	93.49	70.14	3294.8	1273.38	1121.61	853.04	175.3	560.79	2862.55	467.39	198.66
2022-05-01	221.97	373.84	140.22	1086.31	665.87	2756.39	2056	2932.11	338.77	116.82	665.91	1121.61	245.32	1004.62	1495.24	408.89	70.1	1927.41	887.93	210.23	1413.47	268.68	665.7	771.02	1215.08	712.47	1658.73	712.63	1214.98	1039.77	1028.06	654.16	724.27	303.74	841.04	969.51	221.97	724.28	151.87	46.74	3574.5	1646.84	712.55	771.05	175.25	514	3399.31	443.96	362.15
2022-06-01	350.42	303.7	105.17	1132.98	712.5	2767.96	2020.89	2745.22	303.7	70.09	654.22	1180	151.89	1109.69	1389.94	186.98	93.45	2243.01	735.98	140.18	1763.75	245.32	747.4	595.89	1273.29	829.24	2312.68	689.26	1086.42	1074.84	1214.97	689.23	876.1	315.4	1074.46	782.65	175.23	700.91	140.19	58.44	3095.6	1786.9	922.77	864.49	186.92	467.32	3130.61	479	105.15
2022-07-01	373.62	221.86	93.43	1132.38	747.25	2521.56	1763.04	3187.36	350.24	128.43	537.12	840.81	315.25	1179.14	1144.18	548.82	81.74	1494.47	770.69	175.16	1517.8	233.54	1038.89	653.88	1354.35	793.82	2580.02	770.68	1179.28	945.91	852.42	782.29	782.24	338.61	747.17	922.34	175.14	642.1	105.08	70.08	3969.68	1517.57	933.99	922.42	233.54	420.34	3339.1	525.41	210.18
2022-08-01	338.45	245.1	163.43	1085.22	723.61	2485.29	2042.35	2812.57	338.45	35.02	665.23	1237.18	326.75	1073.61	968.57	396.86	93.37	2112.16	828.68	303.37	1458.76	221.74	828.35	665.32	1563.74	898.51	1925.45	665.28	1400.37	840.37	1155.46	665.2	770.2	373.46	1015.2	863.59	221.73	746.93	151.74	46.7	3664.06	1668.48	735.16	1015.36	198.46	571.85	3022.46	536.86	221.77
2022-09-01	315.08	233.46	70.05	1201.97	583.62	2578.83	1809.1	3139.51	210.08	70.03	641.98	980.56	315.11	921.96	1482.1	431.93	46.7	1890.78	677.03	186.76	1482.19	175.08	805.07	665.35	945.53	840.21	2100.6	793.69	1295.48	957.2	1283.84	711.92	618.55	396.8	1108.61	1003.66	198.43	805.34	128.39	116.74	3057.77	1295.26	735.25	863.75	210.09	478.5	3583.06	665.26	221.76
2022-10-01	221.56	256.52	104.98	1072.67	1014.39	2704.71	1993.96	2903.56	384.8	11.67	524.84	1072.96	233.22	851.26	921.18	629.67	46.66	1819.01	524.87	174.9	1587.42	104.98	746.03	641.46	1399.41	711.19	1807.32	699.76	1306.12	1084.59	816.4	722.95	699.59	349.81	851.18	641.37	93.3	687.96	93.3	93.31	3626.39	1352.33	1026.07	746.36	116.65	454.81	3416.45	524.75	186.59
2022-11-01	268.55	280.21	93.42	1459.13	618.84	1891.25	1657.92	2370.15	233.51	58.38	665.51	1330.98	455.21	1039.01	1120.76	198.54	58.39	2148	747.27	233.5	1354.39	105.1	863.71	758.93	1027.5	653.72	1692.82	630.54	1214.22	899.08	957.47	560.4	770.51	420.28	992.26	910.66	256.85	875.63	140.1	70.06	3128.86	1412.45	887.24	864.01	233.54	618.74	2977.07	432.02	151.8
2022-12-01	408.59	221.84	140.13	1295.62	677.08	2871.03	1844.59	2930.22	420.26	46.71	525.37	1027.46	221.83	723.8	1167.34	478.67	81.74	2136.14	700.55	151.75	1680.98	116.78	863.51	653.88	1027.44	688.65	1482.58	653.87	1295.84	1062.46	899.06	618.7	607.08	338.57	1085.5	875.56	291.87	525.28	93.41	70.06	2871.71	1330.63	712.1	840.62	186.83	420.25	3303.8	501.98	210.17
2023-01-01	245.73	292.49	140.41	1006.07	608.46	2549.93	1602.97	2901.49	269.11	70.21	316.01	1111.65	350.98	713.71	947.61	351.05	58.51	2210.93	561.71	222.29	1520.94	152.12	1017.45	596.8	1064.8	772.06	1825.12	585.06	1287.03	830.75	795.72	725.29	538.19	374.43	994.38	982.76	93.62	620.19	140.39	93.61	2948.31	1286.77	772.12	854.18	163.84	503.14	3416.08	573.31	245.76
2023-02-01	234.12	292.64	105.37	1006.55	573.58	2305.63	1779.27	2540.11	245.82	46.83	409.73	1077.03	397.98	971.47	1135.29	327.78	81.96	2212.07	620.44	117.06	1814.2	140.5	702.05	538.64	1088.72	491.56	1802.65	515.11	1065.19	924.84	737.59	444.82	573.61	222.42	807.62	795.98	210.69	643.78	70.24	81.95	2364.49	1100.2	737.38	842.86	81.96	421.43	2785.9	526.75	175.61
2023-03-01	444.78	163.89	128.78	1240.6	1006.63	2551.2	2481.48	3230.76	351.16	58.54	479.95	1205.73	280.93	866.18	1123.62	386.34	93.65	3148.13	796.02	210.72	1392.93	105.37	1006.29	702.4	1451.58	784.15	2153.74	737.52	1474.86	1135.51	901.36	714.09	784.19	316.07	1170.37	936.41	163.88	725.75	117.05	81.95	3335.98	1240.54	971.46	983.31	245.86	468.17	3991.38	515.06	257.53
2023-04-01	352.62	282.11	141.07	1410.33	775.88	2644.17	1810.3	2844.56	293.84	23.52	434.98	1034.56	223.36	881.57	1140.16	376.18	11.76	2456.37	599.56	211.6	1504.62	129.33	752.15	517.26	1375.39	587.67	1786.78	576.05	1304.81	964.03	728.88	822.94	646.55	235.13	1151.88	1010.86	117.56	611.21	129.3	82.3	2797.68	1339.79	752.23	564.32	188.14	329.15	3361.83	446.7	211.62
2023-05-01	435.07	329.24	141.12	1163.99	999.46	2574.68	1810.89	3116.1	293.98	70.57	552.69	1175.95	517.32	1022.99	1187.51	411.56	105.83	2222.14	576.28	223.41	1881.27	117.6	1386.98	564.49	1270.02	846.45	1904.86	658.61	1411.06	929.01	764.35	928.95	658.47	329.27	1234.49	1069.97	211.65	587.93	70.56	105.85	2916.12	1222.77	729.01	858.44	117.62	458.58	3186.49	505.63	211.68
2023-06-01	423	176.26	141.02	1186.63	669.77	2325.99	1997.43	2949.15	258.53	0	481.84	1034.13	281.99	916.38	1057.45	399.55	23.52	2408.49	705.06	199.76	1351.95	176.27	1233.21	505.33	1222.19	434.71	1844.73	446.59	1409.96	1245.6	799.06	869.49	634.5	305.55	1186.63	928.23	117.52	634.51	117.5	129.27	2866.9	916.36	540.49	846.06	129.3	423.01	3266.5	587.51	164.53
2023-07-01	374.28	222.25	128.69	1146.2	666.8	2210.3	1602.52	2784.07	222.24	23.39	573.19	1006.03	327.49	982.51	912.37	409.45	105.27	2163.76	561.56	187.17	1614.97	93.6	1286.24	561.51	1181.51	549.71	1929.98	491.35	1275.04	1029.45	678.52	596.61	608.23	210.56	1040.95	713.51	152.07	666.69	81.88	105.28	2877.44	1040.93	795.32	596.65	175.49	456.19	3286.88	491.31	245.69
2023-08-01	292.4	280.66	152.05	1368.12	561.43	1578.5	1789.37	3192.71	339.14	0	573.13	970.83	292.37	701.7	806.94	269.06	58.48	2116.61	502.92	210.52	1661.41	198.84	1098.99	526.34	1052.71	526.22	1730.94	514.66	1228.01	853.83	608.22	783.54	631.52	222.23	994.04	1052.57	152.04	783.56	163.73	152.04	3075.75	1145.98	643.19	771.95	140.38	421.01	2970.54	385.98	257.31
2023-09-01	350.31	175.17	151.78	1132.48	665.63	1751.04	1599.71	2860.81	291.91	23.35	408.74	980.9	350.28	1109.19	852.35	408.74	58.38	1996.61	245.26	163.47	1424.57	151.81	1260.63	548.84	805.79	595.42	1623.01	490.5	1401.24	910.88	782.36	618.91	653.91	175.16	1237.56	1027.48	186.82	665.57	58.38	93.42	2113.44	1155.78	782.27	852.52	151.86	408.61	3269.42	572.16	221.87
2023-10-01	304.13	245.63	128.68	1298.15	608.27	1987.89	2117.01	2900.76	175.46	0	386.05	1029.42	362.58	1005.82	912.28	409.37	128.66	1999.94	350.93	210.53	1812.87	140.36	1262.72	608.31	1087.9	409.31	1964.89	467.97	1590.75	1087.91	619.97	842.19	666.72	210.56	1087.56	1181.33	245.65	573.12	163.73	116.99	2795.31	1052.59	748.51	655.15	128.69	350.86	3497.23	502.97	140.38
2023-11-01	293.36	269.83	222.93	1466.37	703.93	1548.36	1689.46	2510.74	387.16	23.46	434.18	1102.92	246.38	680.42	692.18	375.51	35.2	2182.05	293.36	105.59	1184.88	105.61	1149.3	574.92	1032.56	645.18	1771.63	610.14	1138.06	903.52	833.07	668.81	621.85	176	1231.69	950.29	199.45	762.53	93.86	222.94	2651.31	1219.97	1020.61	903.48	117.35	422.35	3261.51	668.7	258.14
2023-12-01	211.39	164.4	140.88	950.97	622.31	2018.94	1643.75	2911.66	140.91	23.48	469.74	998.08	187.86	1150.4	833.51	340.56	82.2	2007.53	293.52	258.28	1584.96	164.38	1208.87	516.65	1033.37	540.03	1667.18	540.16	1444.11	857.12	798.41	763.19	751.41	258.27	1103.47	1009.66	187.86	598.75	105.66	164.41	2406.64	1197.4	950.89	974.49	152.67	187.89	3052.54	375.75	211.36
2024-01-01	494.33	329.59	176.55	1235.84	623.87	1930.12	1918.74	2895.57	353.15	35.32	459.15	1024.22	329.6	753.32	941.57	470.88	117.71	2012.62	270.77	94.16	1330.12	117.72	1235.54	576.8	1035.97	588.5	1400.69	470.91	1389.09	859.37	694.57	776.88	729.72	176.61	635.67	1000.5	235.41	659.17	129.49	153.07	2495.3	1094.56	859.18	671.02	105.97	482.59	3083.85	506.16	200.12
2024-02-01	235.3	105.9	141.19	1082.41	529.46	1717.51	1447.17	2400.17	129.42	47.07	423.62	835.44	247.08	964.69	552.96	388.37	35.3	1847.15	341.2	223.53	1423.62	105.9	752.81	564.79	1023.72	470.56	1894.23	458.91	1458.93	953.14	670.72	788.33	576.55	176.51	1023.54	1047.15	129.43	529.47	94.12	164.77	2247.21	1341.15	976.45	635.39	129.46	247.05	2917.74	482.43	235.35
2024-03-01	293.75	117.51	105.75	975.24	599.35	1785.64	1739.12	2655.54	305.54	35.26	622.79	928.4	387.67	728.51	681.48	376	47	1809.37	340.75	129.27	1186.81	129.27	904.46	575.85	1092.97	716.67	1574.54	493.57	1351.34	916.6	681.58	669.84	563.98	258.53	787.24	951.76	152.76	728.47	141.01	82.28	2162.01	1116.06	798.9	693.38	129.29	423	2737.62	517.02	235.04
2024-04-01	310.78	234.48	134.57	1123.7	610.48	1287.24	1510.77	2934.03	187.29	62.44	487.03	885.23	312.13	873.96	707.5	424.53	62.42	1978.26	312.16	187.26	1632.8	137.34	833.63	710.33	1197.33	546.55	1731.37	337.19	1424.86	954.56	720.09	757.56	700.67	172.04	797.68	1044.62	199.76	792.11	124.87	187.29	2696.83	1198.5	660.34	536.92	149.86	388.45	2956.35	524.45	237.26
2024-05-01	335.7	212.26	145.68	1150.01	685.36	1134.71	1598.23	3033.98	324.65	37.46	524.45	1134.94	187.3	1136.15	742.08	324.71	87.4	2264.17	449.52	149.83	1684.12	174.8	880.73	548.07	1109.96	597.91	1728.67	486.97	1266.65	1065.57	720.09	803.28	525.81	159.57	947.49	979.4	174.81	728.3	87.39	224.8	2684.34	1021	1009.88	811.65	87.43	389.86	3235.26	524.41	337.15
2024-06-01	224.73	184.51	148.45	1020.99	670.1	947.44	1735.51	2472.18	187.3	12.49	437.03	761.77	237.22	1158.33	575.73	324.7	62.42	1871.6	437.06	199.77	1234.68	99.89	751.79	471.73	1023.97	507.71	1692.59	412.07	1392.96	706.25	570.25	808.87	610.44	208.1	584.07	893.38	137.34	524.43	112.37	174.83	2344.5	1008.54	810.13	849.05	187.31	377.37	2509.57	431.48	237.26
2024-07-01	235.88	198.41	148.45	1251.28	471.73	1205.37	1698.13	3321.12	212.29	37.46	561.94	958.77	449.5	1022.38	671.39	312.21	49.94	2061.48	424.55	224.72	1187.5	99.88	790.61	423.19	1250.1	524.36	1567.66	499.52	1187.61	967.12	646.57	793.59	744.95	237.24	866.99	857.36	174.81	706.17	149.81	212.32	2716.25	1100.01	822.59	736.72	99.91	389.85	2886.89	524.44	312.18
2024-08-01	472.97	223.34	98.51	1070.9	882.3	1313.47	1623.2	2846.72	237.24	0	586.88	910.24	461.95	824.04	535.46	474.46	0	1949.26	599.39	87.39	961.37	137.35	844.75	510.61	1245.94	486.89	1571.83	399.61	1270.84	978.17	654.82	905.92	577.14	181.74	642.31	984.96	237.21	650.61	187.28	237.27	2522.13	1186.02	736.57	836.51	174.85	350.99	2462.38	586.81	287.2
2024-09-01	135.97	221.97	160.95	1143.09	473.11	1783.93	1835.45	2584.55	237.24	24.97	399.6	847.76	199.77	1070.87	524.43	349.62	74.91	1976.97	686.76	262.16	1059.89	137.34	909.91	647.87	992.07	498.01	1316.6	399.59	1299.99	1005.93	682.61	668.73	432.88	173.43	604.82	930.86	187.28	535.5	262.16	237.27	2782.81	1059.78	909.96	661.77	99.92	385.66	2139.1	536.91	312.2
2024-10-01	445.24	209.47	123.47	1283.07	871.28	1492.29	1910.35	3371.07	162.32	0	686.78	1010.1	486.92	1184.7	578.44	387.11	62.42	1905.99	499.48	49.95	1259.57	87.4	949.99	521.67	1251.43	714.39	1763.16	462.03	1281.98	761.73	679.81	667.31	500.72	160.96	930.69	758.79	124.86	665.88	312.15	224.81	2595.43	1169.2	846.15	749.2	112.41	337.09	2426.04	674.22	274.72
2024-11-01	249.76	198.39	87.41	1294.24	735.29	1453.67	1623.22	2309.93	249.73	24.97	487.01	910.17	249.71	1070.92	522.97	374.61	149.82	1655.02	499.49	187.26	961.45	162.31	906.98	460.63	1054.49	402.26	1419.15	324.65	1363.75	922.7	506.41	754.72	585.38	198.39	693.62	968.25	162.31	750.51	149.8	224.8	2628.8	1213.76	761.56	736.74	87.42	266.37	2022.5	399.57	312.21
PF ITEMS	NHS BARNSLEY	NHS BASILDON AND BRENTWOOD	NHS BASSETLAW	NHS BATH AND NORTH EAST SOMERSET, SWINDON AND WILTSHIRE	NHS BEDFORDSHIRE, LUTON AND MILTON KEYNES	NHS BERKSHIRE WEST	NHS BIRMINGHAM AND SOLIHULL	NHS BLACK COUNTRY	NHS BLACKBURN WITH DARWEN	NHS BLACKPOOL	NHS BOLTON	NHS BRADFORD DISTRICT AND CRAVEN	NHS BRIGHTON AND HOVE	NHS BRISTOL, NORTH SOMERSET AND SOUTH GLOUCESTERSHIRE	NHS BUCKINGHAMSHIRE	NHS BURY	NHS CALDERDALE	NHS CAMBRIDGESHIRE AND PETERBOROUGH	NHS CANNOCK CHASE	NHS CASTLE POINT AND ROCHFORD	NHS CHESHIRE	NHS CHORLEY AND SOUTH RIBBLE	NHS CORNWALL AND THE ISLES OF SCILLY	NHS COUNTY DURHAM	NHS COVENTRY AND WARWICKSHIRE	NHS DERBY AND DERBYSHIRE	NHS DEVON	NHS DONCASTER	NHS DORSET	NHS EAST AND NORTH HERTFORDSHIRE	NHS EAST LANCASHIRE	NHS EAST LEICESTERSHIRE AND RUTLAND	NHS EAST RIDING OF YORKSHIRE	NHS EAST STAFFORDSHIRE	NHS EAST SUSSEX	NHS FRIMLEY	NHS FYLDE AND WYRE	NHS GLOUCESTERSHIRE	NHS GREATER PRESTON	NHS HALTON	NHS HAMPSHIRE, SOUTHAMPTON AND ISLE OF WIGHT	NHS HEREFORDSHIRE AND WORCESTERSHIRE	NHS HERTS VALLEYS	NHS HEYWOOD, MIDDLETON AND ROCHDALE	NHS HULL	NHS IPSWICH AND EAST SUFFOLK	NHS KENT AND MEDWAY	NHS KIRKLEES	NHS KNOWSLEY
2019-12-01	371	215	129	461	688	178	1693	1547	228	69	185	365	74	607	641	79	128	610	57	137	526	334	453	202	1172	959	1332	264	853	392	498	388	320	217	728	331	142	272	364	43	1585	429	316	85	202	343	2741	211	85
2020-01-01	381	216	132	473	739	189	1781	1643	219	78	185	359	77	645	611	96	142	610	63	130	541	327	496	221	1154	968	1342	257	855	359	491	421	303	217	704	343	168	286	393	51	1634	435	376	94	216	341	2715	231	86
2020-02-01	340	181	116	446	693	150	1645	1448	209	50	158	335	68	619	607	91	118	596	53	123	518	325	454	188	1098	874	1198	236	820	375	480	375	308	198	681	304	147	263	359	55	1524	426	310	95	195	344	2515	206	80
2020-03-01	401	238	138	521	864	215	1917	1802	261	83	210	419	83	710	773	119	165	669	76	141	632	391	570	234	1270	1093	1502	262	965	396	544	443	342	263	823	412	185	332	486	61	1849	521	406	101	244	394	3049	247	99
2020-04-01	361	229	142	496	792	186	1860	1677	233	67	200	349	76	704	670	91	152	661	68	135	604	382	512	209	1185	955	1360	256	1007	385	546	442	332	235	763	339	166	287	444	52	1701	472	329	104	209	358	2803	190	82
2020-05-01	332	193	127	461	749	171	1745	1522	216	70	180	346	81	641	628	101	131	629	62	116	531	359	482	218	1062	930	1338	237	883	381	498	392	314	223	683	351	156	304	407	48	1567	455	334	93	194	364	2580	209	78
2020-06-01	341	218	150	485	820	175	1800	1591	250	70	186	350	78	610	667	97	143	643	67	123	575	382	483	188	1181	944	1310	252	915	377	564	411	302	243	720	355	171	283	471	63	1609	452	317	93	200	357	2744	204	76
2020-07-01	361	230	144	540	872	206	1850	1696	251	76	185	381	81	678	684	110	146	681	74	133	590	383	536	224	1208	1016	1410	252	940	392	590	413	329	252	759	362	171	292	437	63	1687	454	336	98	210	392	2807	224	83
2020-08-01	325	196	128	466	791	171	1709	1545	234	72	198	342	63	610	633	100	135	658	63	125	512	355	469	201	1132	950	1337	256	907	379	507	382	303	228	671	331	158	268	420	53	1592	434	345	98	194	394	2524	214	83
2020-09-01	335	229	148	531	835	190	1913	1703	260	74	207	374	92	670	678	112	164	678	77	125	598	400	506	207	1166	1006	1376	263	983	391	568	412	333	251	750	360	178	294	480	56	1726	458	324	103	224	394	2786	226	83
2020-10-01	376	230	130	544	906	194	1996	1731	246	78	196	389	84	669	677	116	148	744	75	141	590	417	542	237	1230	1031	1492	282	1033	422	575	421	324	272	756	376	183	313	488	70	1756	501	397	107	212	405	2821	251	86
2020-11-01	354	225	126	535	887	201	1897	1653	239	81	191	358	79	657	643	121	158	699	75	131	572	390	502	208	1214	976	1443	254	994	403	545	405	337	261	744	358	174	303	475	60	1789	475	314	99	212	418	2782	224	92
2020-12-01	387	264	140	583	1013	197	2102	1926	278	85	229	423	76	722	780	127	172	779	92	143	644	501	558	247	1333	1102	1568	283	1082	425	619	443	347	290	810	391	211	326	545	75	1923	539	410	114	221	485	2875	271	111
2021-01-01	381	226	126	577	936	197	1908	1807	255	73	191	375	78	701	704	118	158	752	91	113	566	416	504	228	1248	996	1505	254	1070	405	573	415	341	273	758	346	187	316	510	55	1804	504	353	104	219	506	2802	264	85
2021-02-01	361	224	109	539	909	177	1847	1792	255	68	187	360	79	621	661	115	147	675	81	116	551	459	504	200	1205	942	1437	250	968	382	591	404	320	264	679	348	172	278	519	65	1767	465	355	115	185	438	2537	243	80
2021-03-01	401	223	131	620	1011	183	2112	1980	301	81	210	402	81	702	709	124	181	811	84	116	600	502	547	233	1406	1045	1602	274	1158	440	618	460	350	315	770	371	182	305	615	62	1875	541	362	135	239	500	2837	298	92
2021-04-01	401	238	137	620	976	205	2067	2026	289	80	201	386	91	721	684	121	173	794	94	141	607	519	531	215	1333	1010	1557	259	1112	425	616	445	364	302	726	412	192	303	584	67	1871	554	347	128	230	487	2878	282	97
2021-05-01	380	240	124	625	968	199	2076	1890	268	74	190	392	95	677	648	129	170	774	101	119	595	521	539	226	1385	968	1545	240	1091	434	613	413	347	289	748	372	193	304	563	60	1878	507	340	126	212	512	2745	273	97
2021-06-01	433	245	134	643	1047	207	2271	2093	313	87	228	399	99	732	745	130	186	852	103	129	619	547	576	223	1478	1027	1669	271	1212	461	674	455	402	300	767	399	208	326	633	75	2021	584	354	138	231	566	2915	309	99
2021-07-01	411	241	139	702	1034	213	2282	2095	299	87	212	406	104	735	724	128	173	839	120	129	676	570	571	244	1508	1033	1641	275	1241	474	677	456	388	311	810	424	199	342	651	62	2019	573	381	127	245	581	3092	281	96
2021-08-01	414	239	129	666	1026	215	2229	2108	293	77	226	387	94	678	677	130	189	855	109	138	595	526	544	223	1519	1019	1611	273	1188	445	645	453	367	307	772	392	190	323	616	74	1985	554	350	130	215	543	2925	310	105
2021-09-01	413	233	137	706	1046	209	2358	2206	319	98	221	403	96	712	742	138	218	855	111	129	676	581	584	228	1538	1080	1682	276	1291	465	680	460	405	333	761	411	205	344	750	77	2044	604	378	148	241	607	3089	316	97
2021-10-01	408	243	141	678	1081	212	2294	2115	306	71	205	408	91	718	736	121	173	863	120	124	647	559	583	257	1519	986	1630	257	1236	457	680	466	362	307	756	382	191	329	673	72	1990	569	378	137	226	571	2992	287	104
2021-11-01	428	246	133	713	1125	224	2416	2293	308	93	229	437	114	754	739	137	199	902	116	126	722	610	638	240	1619	1117	1792	272	1323	483	722	469	422	322	825	424	180	361	702	73	2076	566	380	159	258	633	3063	295	93
2021-12-01	444	275	154	820	1192	253	2518	2454	331	97	254	435	96	772	812	154	207	991	125	129	698	650	655	254	1734	1213	1870	283	1434	541	764	518	440	355	859	478	213	394	742	75	2322	696	443	149	273	704	3286	343	106
2022-01-01	414	246	130	740	1193	230	2403	2260	330	94	240	440	100	735	753	147	187	940	110	129	692	592	613	244	1626	1151	1727	259	1354	489	719	497	422	339	793	426	213	339	686	65	2215	606	377	145	283	665	3046	309	96
2022-02-01	399	227	124	686	1109	221	2254	2111	299	74	219	414	82	690	768	140	175	887	123	108	620	573	598	235	1553	1045	1589	258	1286	475	684	444	414	327	712	415	196	359	670	71	2034	605	394	150	239	652	2864	314	104
2022-03-01	468	252	139	819	1295	278	2594	2509	339	97	246	450	107	848	783	152	219	1006	132	134	711	664	681	255	1748	1222	1781	294	1463	557	774	516	468	394	792	488	232	389	807	83	2338	652	374	159	276	717	3244	344	118
2022-04-01	445	252	125	786	1282	251	2382	2279	345	82	238	452	102	784	821	173	205	1018	121	130	710	671	659	288	1738	1208	1763	265	1423	529	748	493	418	365	767	456	218	389	755	83	2293	655	401	149	271	753	3077	282	109
2022-05-01	469	251	137	821	1354	265	2659	2494	371	91	233	458	108	824	822	150	230	1002	126	145	726	670	674	261	1829	1244	1797	277	1477	551	744	528	461	372	820	475	230	403	813	80	2396	672	412	156	289	738	3177	341	118
2022-06-01	470	254	144	817	1299	260	2484	2396	332	86	263	459	95	803	806	161	201	1045	130	141	703	644	678	288	1775	1200	1833	279	1440	564	809	506	426	375	768	473	204	394	774	87	2416	654	425	163	272	759	3230	332	112
2022-07-01	479	256	128	842	1323	283	2700	2444	351	83	255	459	98	870	841	169	241	1017	141	138	741	668	681	270	1820	1318	1843	273	1507	533	767	536	469	391	810	469	216	405	767	74	2506	667	391	164	293	748	3133	322	113
2022-08-01	493	270	160	891	1423	281	2705	2592	378	102	265	492	112	905	847	156	226	1079	156	137	772	684	725	307	1970	1312	1914	270	1536	550	830	576	476	402	846	470	227	439	833	87	2582	728	443	158	313	809	3289	329	118
2022-09-01	514	252	141	888	1445	308	2803	2622	370	98	276	474	101	868	860	162	249	1122	135	156	707	687	734	307	1956	1293	1855	277	1467	589	846	570	472	428	853	511	242	451	786	77	2512	720	413	173	299	796	3245	338	118
2022-10-01	481	263	143	917	1384	273	2693	2530	332	100	276	478	110	855	858	154	221	1104	147	125	731	685	708	304	1982	1349	1883	248	1511	573	828	573	458	396	784	479	188	403	768	83	2562	726	394	171	314	803	3239	336	125
2022-11-01	498	271	144	926	1452	309	2850	2684	377	94	291	499	117	945	850	168	252	1140	151	156	718	679	746	317	2063	1394	1993	268	1539	609	838	612	481	430	847	525	264	463	820	82	2651	762	426	149	301	830	3314	378	110
2022-12-01	502	294	149	884	1490	347	2906	2726	381	97	283	506	116	903	909	157	255	1186	163	143	769	727	818	350	2077	1458	1978	290	1551	633	868	606	519	443	828	483	252	444	797	75	2693	782	424	171	313	880	3400	350	119
2023-01-01	497	269	147	937	1441	319	2960	2747	364	102	283	516	130	907	906	169	247	1230	151	162	733	694	791	317	2073	1436	2085	260	1592	623	863	625	501	411	801	518	236	477	870	93	2805	819	434	172	341	852	3310	387	125
2023-02-01	405	235	120	817	1291	280	2455	2300	356	77	256	449	123	795	752	146	228	1003	110	124	694	682	670	306	1718	1179	1788	220	1375	555	798	510	436	359	749	429	215	404	744	71	2397	711	393	137	297	751	2835	331	121
2023-03-01	360	217	131	655	1077	190	2609	2202	388	108	298	482	94	681	625	177	223	803	119	112	779	725	566	320	1719	1203	1445	181	1184	526	959	435	363	306	627	416	251	379	872	85	1988	592	362	159	220	633	2210	340	121
2023-04-01	429	261	146	878	1364	359	2700	2538	370	87	263	487	128	1043	894	172	227	1124	134	169	766	703	764	323	1941	1396	2077	280	1628	663	843	606	513	369	904	490	221	502	803	86	2860	804	467	147	362	799	3196	350	117
2023-05-01	457	301	157	1002	1626	388	3059	2705	398	103	278	552	143	918	907	186	220	1263	147	159	787	710	767	320	2202	1542	1959	288	1573	636	946	668	521	413	999	567	252	507	830	75	2634	904	478	161	341	825	3358	366	123
2023-06-01	489	315	151	1038	1558	354	3093	2915	430	95	310	581	129	962	973	195	246	1314	152	165	828	788	833	321	2304	1552	2219	285	1734	712	977	704	529	467	1086	528	258	495	871	100	2964	928	456	152	374	863	3447	367	135
2023-07-01	446	282	140	1016	1526	320	3059	2726	418	95	276	535	128	877	898	169	243	1289	145	153	783	723	822	302	2203	1479	2045	252	1650	667	912	660	532	424	1060	524	235	487	793	74	2747	906	462	136	339	847	3294	373	128
2023-08-01	471	273	166	1049	1622	347	3035	2729	429	103	281	560	132	971	939	189	241	1306	160	188	828	769	839	325	2298	1579	2189	281	1680	705	970	706	551	446	1166	543	274	481	855	82	2854	1009	457	164	358	862	3419	389	128
2023-09-01	463	293	154	1064	1567	364	2996	2812	421	99	321	537	140	907	905	184	229	1356	160	193	829	760	854	346	2337	1592	2120	296	1758	668	916	671	579	478	1154	514	263	486	854	99	2862	986	475	153	376	830	3386	341	136
2023-10-01	480	351	176	1192	1618	371	3200	2948	445	99	327	566	148	954	984	196	232	1404	167	203	941	768	929	344	2530	1789	2339	319	1869	756	999	755	606	479	1334	570	274	510	850	103	2996	1091	501	158	375	945	3498	376	148
2023-11-01	509	316	187	1225	1670	370	3252	3028	457	112	312	574	132	973	1037	181	249	1447	195	191	959	764	958	342	2722	1804	2413	329	1949	817	995	809	641	511	1388	580	268	555	858	112	3141	1148	539	145	431	948	3448	383	140
2023-12-01	468	300	150	1172	1622	399	3160	2891	453	114	292	559	129	942	1045	192	248	1446	187	190	957	767	928	359	2616	1725	2275	305	1843	759	1010	754	606	533	1375	601	279	516	861	97	3056	1198	489	161	414	929	3528	383	121
2024-01-01	512	327	176	1164	1754	371	3284	3098	459	102	300	593	151	962	1036	199	254	1481	182	205	956	801	933	372	2642	1762	2358	305	1940	806	1036	789	627	540	1376	588	285	538	867	100	3095	1237	519	176	434	960	3591	376	140
2024-02-01	462	308	151	1166	1675	396	3221	2966	461	113	282	549	144	903	946	181	244	1408	173	209	926	739	862	362	2521	1632	2194	301	1757	782	1001	773	628	489	1362	559	265	510	788	98	2967	1177	514	151	407	868	3394	365	121
2024-03-01	487	313	180	1143	1673	368	3247	3002	455	114	281	571	146	959	1064	207	265	1451	183	185	891	812	929	383	2601	1750	2302	296	1851	824	1003	783	593	520	1416	614	290	542	859	90	3076	1236	537	169	406	963	3493	372	131
2024-04-01	502	330	189	1177	1785	432	3434	3171	491	131	304	602	164	968	1027	200	244	1572	208	207	979	839	962	414	2772	1806	2372	331	1907	848	1068	827	667	499	1417	624	308	555	914	105	3203	1334	550	168	430	982	3627	436	146
2024-05-01	521	322	176	1271	1903	426	3582	3278	516	157	315	634	173	1037	1144	200	267	1555	202	228	1031	886	967	411	2921	1861	2437	312	2047	887	1112	922	680	528	1549	655	300	626	953	113	3296	1434	584	171	452	1003	3681	371	139
2024-06-01	469	312	171	1222	1771	419	3251	2981	467	137	274	589	168	979	1061	218	252	1494	202	193	1006	769	921	398	2583	1739	2352	315	1897	919	1024	814	617	510	1524	600	324	570	864	104	3086	1350	573	146	430	989	3530	378	130
2024-07-01	531	360	202	1334	1928	437	3732	3367	512	176	319	669	181	1051	1182	239	285	1603	208	223	1065	932	1041	432	3038	1904	2526	324	2095	996	1182	922	695	538	1555	706	352	633	953	115	3409	1568	622	183	486	1069	3897	419	144
2024-08-01	508	346	176	1317	1948	474	3615	3307	530	173	299	626	186	1038	1168	207	267	1570	209	218	1066	860	977	430	2936	1858	2509	343	2158	991	1101	872	745	580	1565	703	354	633	929	105	3359	1610	609	159	471	1022	3761	404	133
2024-09-01	483	336	180	1241	1935	458	3461	3240	506	172	296	662	185	984	1147	217	260	1519	229	225	1074	856	1023	407	2852	1841	2517	331	2046	947	1071	917	706	541	1530	677	357	592	875	109	3239	1575	661	164	474	999	3703	376	138
2024-10-01	542	393	179	1380	2053	486	3865	3437	530	185	327	705	175	1115	1268	237	293	1639	222	230	1124	884	1065	466	3057	2001	2618	355	2190	1076	1230	947	738	575	1624	700	392	672	973	129	3477	1683	739	173	516	1064	3902	410	152
2024-11-01	477	357	177	1327	1984	488	3533	3298	492	173	298	687	179	1051	1208	229	257	1592	222	231	1132	859	1025	427	2936	1892	2539	341	2098	1048	1123	965	794	550	1553	696	388	600	917	106	3365	1627	711	161	492	1022	3784	390	157
PF COST (£)	NHS BARNSLEY	NHS BASILDON AND BRENTWOOD	NHS BASSETLAW	NHS BATH AND NORTH EAST SOMERSET, SWINDON AND WILTSHIRE	NHS BEDFORDSHIRE, LUTON AND MILTON KEYNES	NHS BERKSHIRE WEST	NHS BIRMINGHAM AND SOLIHULL	NHS BLACK COUNTRY	NHS BLACKBURN WITH DARWEN	NHS BLACKPOOL	NHS BOLTON	NHS BRADFORD DISTRICT AND CRAVEN	NHS BRIGHTON AND HOVE	NHS BRISTOL, NORTH SOMERSET AND SOUTH GLOUCESTERSHIRE	NHS BUCKINGHAMSHIRE	NHS BURY	NHS CALDERDALE	NHS CAMBRIDGESHIRE AND PETERBOROUGH	NHS CANNOCK CHASE	NHS CASTLE POINT AND ROCHFORD	NHS CHESHIRE	NHS CHORLEY AND SOUTH RIBBLE	NHS CORNWALL AND THE ISLES OF SCILLY	NHS COUNTY DURHAM	NHS COVENTRY AND WARWICKSHIRE	NHS DERBY AND DERBYSHIRE	NHS DEVON	NHS DONCASTER	NHS DORSET	NHS EAST AND NORTH HERTFORDSHIRE	NHS EAST LANCASHIRE	NHS EAST LEICESTERSHIRE AND RUTLAND	NHS EAST RIDING OF YORKSHIRE	NHS EAST STAFFORDSHIRE	NHS EAST SUSSEX	NHS FRIMLEY	NHS FYLDE AND WYRE	NHS GLOUCESTERSHIRE	NHS GREATER PRESTON	NHS HALTON	NHS HAMPSHIRE, SOUTHAMPTON AND ISLE OF WIGHT	NHS HEREFORDSHIRE AND WORCESTERSHIRE	NHS HERTS VALLEYS	NHS HEYWOOD, MIDDLETON AND ROCHDALE	NHS HULL	NHS IPSWICH AND EAST SUFFOLK	NHS KENT AND MEDWAY	NHS KIRKLEES	NHS KNOWSLEY
2019-12-01	3540.71	2391.4	1091.93	4679.13	6685.82	1934.17	19507	17422.9	2445.76	703.21	1849.59	3738.44	900.53	7694.31	6909.44	746.78	1312.28	5609.19	592.66	1414.54	5204.95	3446.81	4306.08	1983.02	11693.7	10580.6	13391.5	2393.49	8559.22	3618.96	5030.99	3933.08	3244.21	2029.4	7619.64	3756.72	1303.82	2741.32	3487.41	410.99	17127.9	4870.61	3767.19	857.56	1937.35	3365.2	28527.8	2379.88	833.9
2020-01-01	3637.08	2248.95	1138.28	4765.4	7196.69	2008.91	20696.3	18889.4	2237.17	735.13	1833.81	3732	821.98	7904.27	6430.79	973.8	1343.85	5572.93	632.28	1334.6	5277.47	3231.92	4614.59	2110.22	11625	10310.9	13878.2	2381.11	8417.23	3360.68	5080.61	4251.59	3080.71	1961.54	7100.21	3927.74	1643.84	2789.69	3912.15	553.24	17892.5	4832.6	4629.62	953.94	2181.47	3470.25	28701.4	2584.38	810.77
2020-02-01	3241.33	1999.04	989.12	4477.48	6748.5	1599.36	18979.8	16162.7	2155.15	466.82	1558.66	3346.86	862.14	7586.02	6576.49	891.7	1257.9	5466.35	522.17	1250.18	5274.71	3306.25	4287.32	1938.16	11054	9420.82	12418.2	2153.96	8014.54	3428.96	5013.17	3748.66	3344.92	1868.77	6833.9	3735.42	1384.49	2603.85	3410.56	538.11	16705.7	4712.25	3675.88	963.96	1876.68	3511.95	26918.1	2341.65	770.46
2020-03-01	3948.69	2609.55	1216.08	5265.71	8463.25	2456.5	22316.4	20854.1	2727.19	789.66	2068.89	4319.22	915.9	9036.38	8677.35	1122.97	1673.98	6125.71	836.89	1427.98	6364.09	4034.99	5588.66	2266.1	12653.3	12041	15802.7	2344.46	9451.12	3632.5	5628.34	4578.94	3527.56	2463.63	8620.17	4868.66	1815.8	3386.87	4697.2	663.34	20430.7	6039.44	4909.05	1064.77	2416.26	3898.42	32549.5	2819.94	997.77
2020-04-01	3578.63	2478.44	1185.46	5042.98	7608.28	2113.43	21788.9	18872	2335.51	616.38	1999.13	3547.71	947.93	8798.37	7355.43	853.63	1532.92	6106.8	734.78	1422.43	6152.8	3916.76	4803.22	2062.11	12060.4	10260.8	13972.5	2339.41	9859.55	3603.44	5696.74	4462.53	3481.48	2171.86	7778.65	3926.86	1510.7	2806.07	4330.36	553.08	18577.5	5196.99	3931.89	1065.45	2108.64	3657.61	29916.5	2204.23	786.36
2020-05-01	3270.55	2042.36	1106.14	4573.66	7275.18	1848.53	20089.1	17094.6	2245.67	647.91	1690.83	3500.11	908.43	7865.51	6822.2	1005.02	1335.17	5776.04	618.98	1224.53	5349.67	3683.14	4486.37	2188.3	10654.9	10062	13815.6	2149.53	8510.24	3555.71	4997.07	3948.66	3182.27	1999	6910.07	4091.96	1437.68	3102.08	3885.04	489.83	16784.3	5093.77	4074.57	931.04	1840.99	3608.51	27098.2	2377.68	718.22
2020-06-01	3215.06	2272.89	1295.19	4911.02	7839.14	1889.81	20646.4	17754	2560.29	671.25	1847.91	3523.5	939.54	7498.06	7363.53	926.83	1500.37	5764.1	639.66	1263.54	5689.85	3881.45	4531.47	1855.63	11849.7	10256.7	13354.4	2322.13	8749.44	3499.95	5756.67	4105.66	3132.95	2210.21	7289.02	4161.31	1579.2	2891.19	4560.77	671.38	17599.1	5012.68	3875.25	914.87	1928.35	3426.32	28876.7	2297.64	707.15
2020-07-01	3522.17	2472.83	1232.01	5571.15	8542.62	2217.29	21337.4	19478	2482.72	742.39	1824.1	3837.66	978.92	8491.03	7602.57	1085.94	1452.88	6158.33	742.25	1437	5985.18	3866.65	5012.88	2179.22	12013.9	11074	14455.6	2344.29	9172.55	3498.42	6028.32	4160.56	3323.79	2305.64	7780.94	4168.54	1634.43	2944.98	4339.32	615.93	18127.5	4982	3984.36	1001.61	1990	3961.67	29688.6	2416.03	761.01
2020-08-01	3153.21	2090.81	1075.13	4670.25	7656.91	1872.98	19703.9	17456	2379.6	695.58	1944.4	3421.26	805.97	7504.63	6782.78	942.07	1391.05	5970.92	608.61	1311.96	5137.06	3650.22	4463.09	1927.17	11439	10358.1	13974.9	2307.54	8764.92	3582	5307.14	3886.76	3097.46	2006.59	6788.72	3840.56	1485.84	2638.2	4096.11	576.93	17526.4	4937.68	4155.28	964.33	1897.09	3911.47	26317.8	2449.76	778.71
2020-09-01	3180.64	2414.15	1263.25	5398.34	8138.15	2077.21	22278.6	19562.9	2593.65	734.14	2162.85	3844.45	1128.56	8645.07	7521.2	1120.02	1728.74	6066.89	778.95	1302.44	6036.13	4086.54	4758.51	2003.75	11568.6	10844.2	14205.4	2501.42	9661.76	3623.4	5925.55	4151.42	3429.36	2281.69	7682.5	4332.79	1712.69	3000.39	4769.7	584.1	18866	5339.05	3843.73	1056.55	2131.57	3802.8	29883.2	2494.18	839.69
2020-10-01	3588.82	2423.92	1089.06	5577.56	8827.27	2081.63	22815.6	19520.7	2478.31	741.79	1901.73	3952.26	1057.05	8328.83	7390.51	1070.74	1522.99	6727.61	804.76	1538.54	5977.54	4297.95	5055.54	2267.33	12405.5	11111.3	15513.6	2611.33	9838.34	3898.33	5937.6	4227.76	3304.34	2493.82	7718.66	4339.28	1720.01	3140.01	4732.42	812.71	18816.1	5758.76	4959.7	1079.81	2169.97	4007.56	29915.1	2777.19	844.53
2020-11-01	3408.52	2370.71	1107.03	5383.67	8421.01	2252.94	22140.5	18476.7	2337.29	774.94	1905.63	3574.28	917.08	8211.03	7032.47	1157.53	1644.6	6494.42	709.14	1367.86	5789.26	3960.82	4790.26	2083.56	12290.3	10625	15279.4	2281	9904.82	3677.11	5554.45	4158.35	3594.16	2397.37	7629.17	4371.43	1628.66	3027.94	4590.64	640.52	19479.6	5434.93	3698.56	1050.4	2079.7	4054.08	29665	2411.57	889.72
2020-12-01	3743.52	2847.31	1162.21	5993.58	9842.05	2164.36	24300.2	21918.2	2783.04	798.5	2316.24	4213.66	948.39	9189.06	8429.76	1167.59	1818.16	7018.57	909.11	1478.22	6538.95	5243.97	5286.07	2516.43	13284.7	12055.7	16231.1	2600.27	10527.7	3921.48	6461.86	4568.28	3602.99	2607.51	8229.39	4577.82	1968.19	3429.96	5301.09	885.54	20861.3	6197.6	5088.56	1104.37	2118.81	4726.41	30527.4	3011.39	1126.61
2021-01-01	3643.2	2332.72	1091.94	5821.99	8793.64	2214.76	21788.6	20348.8	2598.6	735.79	1906.71	3876.78	957.07	8887.71	7858.14	1153.91	1590.27	6936.24	844.09	1162.97	5705.57	4153.02	4674.91	2253.39	12576.8	10922.9	15513.2	2309.63	10441.7	3703.11	5990.28	4192.54	3541.18	2538.31	7680.44	4065.84	1787.87	3171.89	4983.55	577.52	19622.4	6029.93	4262.26	1090.5	2231.05	4982.24	29960.9	2895.33	786.15
2021-02-01	3491.48	2337.15	910.65	5398.85	8933.5	1969.84	21399	20364.1	2498.57	641.38	1876.49	3649.2	949.94	7635.36	7091.97	1084.81	1480.69	5992.95	752.23	1266.69	5454.93	4737.87	4716.38	2025.62	11955.1	10190.8	14879.1	2358.7	9215.69	3515.68	6272.76	4209.93	3236.21	2430.45	6874.05	4109.82	1678.33	2920.88	5036.26	744.14	19595.2	5183.69	4447.32	1131.02	1789.47	4320.89	26870.3	2636.31	783.88
2021-03-01	3765.23	2291.55	1099.62	6255.76	9791.19	1969.26	24114.6	22231.3	3061.81	806.83	2151.54	4064.67	1012.25	8729.9	7794.21	1224.86	1914.1	7489.59	780.63	1202.24	5925.91	5106.41	5100.57	2206.8	14069.4	11335.4	16388.7	2553.26	11356.6	4160.97	6338.25	4563.34	3636.6	2996.31	7972.42	4327.47	1747.91	3075.06	6108.5	664.48	20467.8	6261.86	4380	1390.94	2373.01	4904.66	30042.9	3400.81	900.77
2021-04-01	3840.03	2442.69	1132.49	6143.14	9299.04	2190.4	23472.3	22738.3	3039.47	791.79	2169.24	3912.03	1100.33	9131.09	7492.92	1148.13	1758	7259.29	871.01	1543.78	6213.83	5367.41	4961.81	2096.81	13021.9	11010.4	16427.7	2320.92	10702.5	3905.35	6514.27	4534.93	3720.5	2834.23	7279.44	4733.98	1860.46	3131.02	5669.59	744.19	20176.8	6224.89	4233.75	1320.98	2256.55	4835.17	30715.7	3111.28	968.92
2021-05-01	3559.1	2617.58	1053.65	6229.79	9318.54	2106.49	23832.4	21256.1	2592.36	736.59	1910.24	3937.22	1100.73	8658.12	7094.54	1226.53	1861.19	7086.78	974.26	1235.53	6155.37	5394.58	5170.58	2217.51	13954.1	10521.2	15853.4	2240.66	10690.5	4047.73	6317.4	4220.81	3630.74	2691.53	7762.32	4281.84	1916.46	3135.94	5475.55	666.67	20541	5890.22	4099.53	1250.21	2122.67	4949.17	29378.3	2985.7	961.34
2021-06-01	4164.72	2531.73	1108.4	6480.52	10084.6	2349.28	25764.6	23499.5	3239.53	831.21	2295.65	3991.63	1171.36	9078.51	8307.37	1202.13	1939.5	7692.16	971.22	1424.65	6105.39	5473.52	5404.96	2183.41	14728.5	11158.3	17494.1	2503.75	11852.9	4267.13	7097.5	4582.34	4099.34	2738.67	7923.83	4763.19	2120.99	3346.52	6171.12	886.44	22376.4	6614.64	4462.64	1455.65	2241.71	5538.48	30742	3482.44	944.94
2021-07-01	3893.39	2596.02	1212.96	7038.03	9843.85	2336.74	25842.6	23311.3	3077.66	872.07	2069.04	4123.74	1252.22	9083.63	7872.18	1276.28	1767.72	7742.17	1109.88	1268.35	7011.36	5912.69	5411.33	2504.6	15038.2	11146.8	16909.6	2545.28	12156.2	4352.47	6988.21	4557.48	4033.88	2931.36	8525.38	4962.81	2005.12	3512.32	6522.8	649.97	22109.9	6449.72	4745.95	1290.98	2465.28	5571.41	33268.1	3067.52	940.99
2021-08-01	3951.7	2537.18	1094.94	6575.35	10194.4	2345.41	25513.1	23729.9	2983.61	706.18	2379.98	3887.92	1134.22	8493.72	7431.63	1252.34	1999.13	7930.67	981.33	1499.22	5898.56	5314.63	5099.65	2227.83	15176.8	11175.7	17179.9	2518.18	11438.9	4125.51	6757.55	4758.92	3671.07	2878.06	7942.72	4625.5	1856	3464.79	6179.33	839.58	22206.1	6290.03	4384.84	1339.7	2094.44	5464.49	31166.5	3474.47	1011.65
2021-09-01	3914.74	2508.29	1157.25	6934.73	9959.2	2281.92	27017.9	24683.8	3243.94	966.9	2258.63	4096.56	1164.79	8798.61	8083.81	1385.73	2345.72	7749.57	998.73	1370.95	6947.27	5825.96	5426.24	2217.69	15406.8	11558.9	17448.9	2519.83	12599.7	4274.57	7153.51	4564.31	4120.14	3118.61	7912.14	4754.31	2052.27	3533.85	7493.71	894.39	22380.7	6969.97	4657.74	1551.17	2409.22	5814.59	33153.5	3510.51	914.45
2021-10-01	3944.7	2636.34	1220.03	6718.92	10532.1	2254.63	25968.4	23871	3097.06	665.47	2075.34	4103.53	1084.96	8730.63	8257.43	1174.1	1766.5	7816.16	1169.93	1283.15	6662.81	5647.19	5531.73	2557.11	15302.3	10614.2	16980.3	2407.33	11902	4206.43	6961.48	4712.47	3605.03	2859.48	7776.24	4466.85	1869.17	3223.83	6650.4	776.19	21861.9	6437.29	4552.69	1448.48	2265.46	5559.67	31911.9	3199.84	1105.05
2021-11-01	4137.29	2620.37	1126.06	6906.11	11050.9	2409.79	27696.2	25523.3	3136.97	880.13	2325.87	4440.32	1490.12	9512.73	8337.99	1324.23	2100.97	8235.68	1110.04	1466.49	7461.76	6177.05	5984.54	2378.61	16515.8	12283.7	18751.4	2504.86	12819.4	4456.28	7654.52	4731.35	4326.96	3068.11	8716.13	5120.88	1751.92	3695.5	6878.88	824.64	23100.3	6443.2	4580.81	1679.65	2616.41	6189.77	32772	3377.08	867.13
2021-12-01	4215.39	2971.59	1333.33	8147.9	11802.5	2799.12	28743.2	27396.2	3398.63	920.48	2586.65	4441.08	1110.69	9611.28	9061.36	1467.21	2237.51	9037.99	1211.51	1372.65	7021.85	6593.12	6029.07	2546.75	17406.2	13208.7	19729.4	2602.11	13998.8	5046.81	8029.39	5275.78	4520.74	3410.59	8830.35	5695.99	2142.1	3965.48	7461.48	823.94	25827.7	8050.51	5448.85	1554.05	2721.67	6846.68	35386.3	3792.38	984.18
2022-01-01	3976.32	2606.85	1113.45	7202.43	11438.3	2533.7	27490.8	25358	3478.67	922.43	2425.33	4405.74	1256.09	9616.26	8318.05	1404.21	1988.1	8601.74	994.09	1351.74	7045.21	6048.11	5875.08	2374.94	16488.8	12717.5	18008.1	2353.13	13191.7	4588.59	7703.84	4969.46	4361.02	3167.53	8437.07	4881.91	2107.11	3574.87	6874.57	810.91	24951.4	6891.35	4547.77	1597.04	2775.7	6357.17	32541.7	3482.48	985.98
2022-02-01	3861.15	2431.2	1114.23	6875.89	10719.5	2401.72	26089.9	23421.8	2953.83	716.24	2290.58	4140.01	1074.05	8483.07	8595.51	1338.97	1878.04	8218.07	1208.53	1145.86	6370.28	5844.76	5574.97	2387.25	15572.4	11367.9	16664.2	2410.46	12659	4348.32	7225.7	4430.91	4208.08	3082.34	7462.09	4868.56	1996.93	3588.77	6815.05	802.44	22634.6	6922.52	4956.75	1640.82	2443.06	6230.48	31093.2	3509.04	981.76
2022-03-01	4395.46	2795.39	1208.44	7900.72	12710.4	3113.38	29343	28122.3	3455.06	961.88	2575.41	4586.96	1327.19	10803.8	8636.81	1469.58	2360.9	9152.41	1207.54	1462.49	7255.14	6738.97	6486.28	2478.67	17644.3	13365.2	18263.6	2702.1	14152.8	5155.84	8303.74	5088.35	4778.57	3845.68	8053.34	5671.06	2353.92	3998.09	8152.55	870.69	25827.1	7435.42	4554.01	1742.11	2772.21	6778.36	34748.9	4054.81	1180.64
2022-04-01	4324.41	2668.65	1097.86	7888.6	12292.4	2775.7	27026.5	25280.9	3510.37	803.36	2425.93	4645.3	1240.57	10005.4	9197.31	1742.13	2171.59	9304.81	1114.01	1320.33	7387.82	6963.67	6220.25	2934.69	17440.8	13150.3	18560.8	2456.92	13837.4	4979.54	7915.04	4842.37	4277.09	3474.67	7999.06	5330.38	2202.75	3992.03	7645.44	908.38	25105.2	7600.66	4938.77	1630.41	2688.47	7322.39	33075.5	3173.18	1055.51
2022-05-01	4566.51	2636.13	1185.04	8088.6	13127.2	2916.5	30627.2	28039.9	3744.34	882.81	2369.66	4611.29	1375.33	10579.5	9351.44	1487.02	2361.92	9254.67	1226.05	1486.95	7524.15	6931.83	6227.94	2551.15	18703.6	13571.9	19075.7	2599.66	14732.5	5032.92	7703.73	5254.42	4696.46	3657.48	8709.34	5542.92	2321.55	4167.44	8172.73	914.35	26917.9	7852.22	5047.24	1661.94	2942.35	7004.19	34546.5	3729.16	1101.52
2022-06-01	4454.03	2734.1	1246.1	7974.4	12602.4	2855.66	28506.7	26632.7	3272.3	858.91	2711.52	4644.22	1232.18	10160.7	9129.94	1628.9	2170.85	9682.89	1261.85	1479	7237.44	6682.7	6487.47	2806.8	17666.9	13194	19218.5	2592.07	13960.4	5360.2	8584.72	5142.2	4396.55	3656.52	7938.62	5605.02	2074.98	4038.8	7877.25	946.19	26487.9	7516.79	5374.34	1812.84	2751.4	7186.01	35600.8	3729.03	1077.63
2022-07-01	4572.22	2754.01	1097.06	8266.21	12876	3077.01	31119.1	27266.4	3558.79	802.78	2543.4	4546.56	1239.6	11233.8	9676.06	1675.86	2503.68	9479.1	1248.05	1446.47	7590.43	6986.92	6445.78	2653.23	18687.1	14660.9	19496.5	2582.3	14924.1	4966.7	8052.02	5364.19	4687.41	3782.79	8466.06	5332.36	2145.62	4132.45	7823.01	810.62	28125	7741.32	4926.59	1755.26	2980.52	7136.11	33956.5	3623.97	1111.53
2022-08-01	4772.29	2895.68	1382.43	8767.35	13892.1	2976.07	31240.6	28785.6	3867.13	1010.34	2597.84	4972.06	1453.43	11505.8	9754.23	1581.17	2297.41	9838.99	1485.66	1469.52	8169.91	7087.77	6765.38	3018.51	19890.6	14411.6	20125.7	2509.48	14956.2	5178.57	8690.17	5599.1	4733.85	3954.18	8893.04	5527.96	2247.71	4400.34	8381.95	982.49	29058.9	8410.46	5583.41	1722.5	3074.59	7556.27	35939.4	3574.48	1138.91
2022-09-01	5056.04	2652.38	1223.71	8758.22	14029.4	3459.49	32167.9	29337.4	3702.7	961.4	2757.03	4717.18	1247.16	11276.8	10143.6	1572.03	2623.42	10343.3	1218.63	1596.95	7339.61	7239.85	7275.63	2914.65	19593	14231.3	19456.2	2685.63	14478.9	5503.88	8981.32	5583.61	4812.69	4220.8	9160.38	5981.52	2470.47	4645.63	8077.99	834.2	28119.3	8353.37	5194.92	1810.36	3019.42	7538.92	35526.7	3821.13	1140.36
2022-10-01	4551.42	2877.36	1246.38	9132.45	13351.1	2893.11	30939	27913.7	3255.64	976.38	2770.31	4715.3	1428.46	10856.4	9633.7	1484.47	2359	10087.6	1397.12	1238.31	7743.4	7196.97	6705.88	3031.92	20187.5	14796.8	19727	2254.51	14630.8	5390.16	8768.99	5713.91	4531.82	3863.91	8118.5	5658.55	1809.46	4130.97	7892.3	896.99	28889	8291.72	4968.17	1873.27	3159.26	7577.97	35298.1	3857.24	1233.15
2022-11-01	4819.08	2920.63	1232.03	9233.42	14075.7	3238.38	32478	30077.3	3784.61	911.47	2964.54	5242.91	1501.69	12037.9	9733.53	1708.74	2646.74	10417	1436.16	1684.74	7341.03	6966.32	7023.97	3059.83	20755.5	15269.1	20979.1	2471.99	15207.7	5792.88	8820.9	6103.27	4744.03	4293.72	8923.6	6198	2646.08	4902.52	8420.75	922.02	29913.4	8778.81	5379.21	1660.86	2996.31	7723.89	36970.2	4172.18	1028.1
2022-12-01	4906.12	3264.57	1303.44	8724.53	14598	3808.75	33673.5	30805.5	3865.33	983	2845.08	4999.44	1676.23	11409.1	10352.1	1540.68	2767.16	10987.6	1563.1	1509.86	8062.71	7609.62	7754.34	3409.24	20936.6	16409.5	20788.9	2694.43	15471.2	5913.1	9283.64	5839.39	5267.86	4370.3	8616.94	5649.36	2431.38	4592.4	8187.12	858.36	30289.1	8833.3	5434.17	1796.21	3131.27	8272.57	37080.3	3988.98	1127.38
2023-01-01	4846.6	3007.56	1258.53	9228.87	13992.8	3495.74	33516.6	30345.2	3513.87	1003.51	2779.58	5280.86	1751.65	11876.9	10129.4	1728.29	2604.38	11290.2	1449.56	1728.07	7663.35	7181.96	7391.67	3076.74	21035.8	15856.5	21560.3	2429.31	15807.1	5862.03	9069.27	6116.1	5048.16	4140.91	8389.85	6465.65	2341.12	5007.14	9035.68	1056.73	31679.4	9425.67	5629.12	2022.75	3323.97	7827.38	36828.8	4308.05	1234.8
2023-02-01	3851.88	2406.73	1020.15	8121.55	12524	2881.76	27575.9	25390.4	3637.76	725.32	2624.32	4606.29	1569.51	10458.7	8420.81	1425.41	2510.2	9161.78	1073.22	1290.85	7245.88	7048.07	6325.66	2976.11	17304	13106.3	18881.9	2072.17	13527	5274.57	8268.23	4895.4	4413.74	3506.21	7867.57	4891.85	2031.78	3950.52	7509.93	833.99	27002.5	8125.01	5050.7	1458.25	3043.96	7097.7	31002.3	3689.03	1118.49
2023-03-01	3477.01	2284.55	1147.74	6335.32	10537	2005.12	29692	24454.5	3867.57	1107.82	3107.39	4882.47	1194.92	8631.94	7084.08	1713.5	2422.26	7377.13	1075.78	1147.36	8145.25	7536.17	5204.85	3051.66	17549.2	13626.5	15121.5	1681.39	11625.3	4956.58	10015	4254.94	3802.89	3092.25	6548.78	4939.18	2620.94	3885.51	9030.98	996.13	22029.8	6768.66	4484.98	1784.73	2212.77	5999.28	23835.8	3784.36	1118.38
2023-04-01	4255.36	2861.77	1264.43	9213.52	13664.2	3962.9	31379.7	28567.4	3675.64	832.4	2672.49	5089.52	1783.76	14389	10574.5	1759.49	2424.59	10684	1312.3	1832.24	8139.49	7477.67	7295.92	3280.35	19862.5	15865.9	22670.2	2590.38	16279.8	6461.85	9085.84	6159.21	5221.41	3704.24	9882.3	6000.03	2120.15	5302.76	8276.59	979	33842.4	9572.22	6106.19	1600.37	3568.92	7535.18	36546.1	4040.11	1107.08
2023-05-01	4542.39	3350.99	1392.91	10065.5	15798.7	4355.23	36323.3	31106.3	4032.81	1040.68	2841.6	5843.23	1952.5	12361.2	10612.6	1801.43	2433.28	11837.2	1446.29	1672.86	8216.14	7343.73	7330.24	3065.62	23030.3	17449	20375.3	2738	15647.7	6020.47	10045.2	6667.34	5372.72	4193.71	10661.4	7098.63	2593.05	5335.27	8696.16	829.93	30382.6	10734.1	6361.78	1793.05	3386.09	7674.95	38077.1	4057.93	1154.33
2023-06-01	4755.61	3628.15	1314.61	10380.4	15576.9	4026.31	36141.1	33191.1	4240.02	919.91	3231.13	5988.62	1695.17	12872.3	11310.7	1950.86	2671.41	12205.3	1485.14	1783.45	8867.24	8371.28	7820.74	3127.15	23632.1	17791.6	23788.6	2719.54	17248.3	6933.48	10243.8	7228.6	5328.76	4771.5	11515.2	6378.56	2534.98	5148.37	9038.29	1149.02	34431.4	10718.5	6036.91	1743.46	3855.17	8187.53	38509.8	4166.54	1314.51
2023-07-01	4301.54	3216.77	1210.53	10042.6	14959.8	3431.98	35640.2	30892.7	4164.64	908.07	2877.62	5510.79	1640.16	11571.2	10410.8	1663.39	2564.15	11856	1375.2	1616.47	8313.82	7431.87	7743.64	2930.32	22560.6	16456.9	21597.4	2317.53	16312.3	6299.24	9531.08	6667.13	5350.24	4251.47	11265	6353.3	2428.24	5055.62	8202.29	812.2	31432.5	10358.3	6153.74	1465.49	3304.9	7853.08	36642.2	4076.87	1214.83
2023-08-01	4585.48	3096.81	1425.27	10284.3	15808.6	3812.99	35250.5	30653.7	4238.14	1027.35	2878.03	5621.22	1838.49	12935	10808.8	1863.14	2627.16	12209.2	1560.49	1958.45	8661.55	8127.35	7906.19	3255.91	23116.4	17622.5	22933.7	2595.73	16355.8	6774.32	10062	7060.32	5540.04	4632.51	12367.7	6296.5	2672.07	4854.22	8913.7	889.04	32660.5	11539.2	5874.04	1902.47	3495.2	7943.03	38191.7	4314.62	1221.03
2023-09-01	4594.85	3242.87	1314.33	10560.6	15179.2	4099.3	34685.1	31854.8	4282.72	985.83	3330.34	5594.45	1756.21	12053.7	10265.9	1795.44	2464.01	12431.6	1571.33	1987.06	8770.16	7831.06	8018.24	3314.36	23759.9	17869.5	22287	2695.08	17285.7	6176.94	9453	6652.64	5830.62	4935.34	12003.7	6389.44	2702.04	5212.41	8749.53	1168.25	32566	11354.3	6137.53	1700.88	3704.25	7605.64	37317.9	3822.77	1352.8
2023-10-01	4662.17	3717.28	1497.13	11732.4	15746.7	4115.94	37062	32985.9	4552.94	955.69	3336.4	5810.29	1934.36	12838.2	11321.7	1943.05	2468.47	12919	1648.32	2149.79	9680.25	8008.76	8716.88	3399.76	25786	20081.7	24574.1	2914.69	18320.1	7085.89	10494.9	7443.27	6210.92	4840.44	14022.3	6849.34	2795.64	5118.92	8676.55	1125.39	33842.7	12400.4	6280.82	1753.06	3702.78	8875.15	38843.2	4044.69	1436.12
2023-11-01	4974.55	3457.08	1597.53	12042.3	16428.8	4165.61	37925.8	34176.2	4721.1	1055.09	3314.4	6141.63	1764.55	13020	11775.1	1781.21	2747.24	13328.4	1874.53	1964.69	10012.9	8045.44	9094.54	3258.42	27885.9	20450.3	25269.7	3027.32	18942.9	7662.45	10511.9	8191	6480.2	5158.73	14472.5	6787.5	2696.66	5827.73	9040.21	1221.88	36118.4	13017.2	6948.13	1584.36	4089.5	8826.17	38311.1	4432.17	1351.38
2023-12-01	4530.23	3347.32	1286.9	11969	15912.2	4406.8	36863.7	33134	4625.82	1142.97	3029.1	5922.3	1789.75	12645.5	12225	1950.18	2613.74	13319.8	1843.69	2069.81	9905.93	7943.38	8814.8	3596.09	26843.2	19399.4	24033.2	2781.69	18173	7229.68	10685.9	7531.1	6216.98	5441.81	14392.2	7231.85	2796.01	5116.81	8843.42	1022.95	35086.1	13818	6234.71	1711.82	4100.33	8676.82	39370.3	4203.5	1177.64
2024-01-01	5006.54	3581.93	1538.63	11618.5	17291.3	4203.35	38014.1	35111	4579.38	993.79	3149.04	6346.1	2106.74	12957.6	11784.1	2011.42	2767.22	13557.1	1786.98	2131.39	9981.33	8352.5	8876.13	3661.64	27125	19919.1	24843.5	2780.84	19075.7	7563.53	10809.7	7892.24	6515.89	5608.26	14535.6	6978.18	2952.53	5622.62	9082.26	1121.69	35691.2	14513.1	6722.6	2107.18	4319.09	8996.82	40646.8	4134.49	1403.87
2024-02-01	4402.98	3411.95	1289.74	11838	16401	4324.86	36986.4	33536.3	4683.96	1185.58	3035.55	5708.92	1897.82	11920.8	11066.5	1858.34	2579.24	12996.3	1738.14	2258.58	9762.68	7655.7	8224.06	3524.16	25971.7	18455.4	23017.8	2883.57	17259.3	7428.33	10572	7737.21	6526.72	5037.67	14344.4	6711.22	2585.92	5181.3	8065.52	1049.21	34026.5	13469.8	6719.85	1690.16	3965.23	8055.16	38049.1	4060.53	1116.24
2024-03-01	4772.15	3463.26	1528.02	11516.2	16541.5	4299.37	37693.9	33759.1	4535.25	1143.99	2975.41	6049.77	1927.07	12944.7	12434.7	2095.63	2855.83	13297.9	1727.85	1919.58	9270.46	8641.8	8836.49	3647.2	26497.6	19738.2	24326	2655.97	18090.2	7633.05	10540.1	8059.38	6077.64	5382.69	14654.5	7359.11	2876.75	5636.66	9035.2	951.77	34985.4	14143.5	6830.01	1967.29	4055.42	8963.65	38721.5	4254.73	1289.55
2024-04-01	4837.19	3751.27	1580.76	11910.3	17584.5	4778.22	40001.3	36264.5	5020.42	1364.94	3165.69	6300.56	2244.3	13229	11657.9	2075.68	2721.57	14604.9	2046.79	2139.43	10342.4	8799.79	9130.67	4118.04	28405.4	20670.5	25334.3	3000.54	18706.1	8042.71	11319	8192.73	6893.85	5256.47	14926.2	7550.31	3061.82	5517	9630.84	1187.06	36593.9	15116.6	7219.77	1975.86	4191.51	9078.34	40864.7	4816.39	1374.67
2024-05-01	5054.38	3562.92	1511.22	12661.3	19057.3	4758.81	41979.1	37142.8	5327.94	1631.31	3457.61	6874.53	2357.33	14059.4	13321.5	2051.26	2931.45	14196.1	1970.07	2430.08	10860.5	9382.92	9217.4	3910.83	30234.5	21180.6	26081.4	2888.43	19809.4	8340.27	11748	9231.04	7056.17	5406.95	16204.2	7927.53	3020.78	6435.34	10027.1	1211.28	37745.4	16287.1	7517.02	1897.69	4433.35	9268.05	40835.8	4248.59	1424.08
2024-06-01	4548.8	3483.23	1443.51	12442.6	17721.2	4736.09	38068.8	33868.5	4843.41	1437.61	2906.99	6371.82	2493.42	13300	12398	2278.6	2769.93	13931.5	1968.95	2098.94	10734.7	7935.77	8659.9	4054.31	26266.1	20005.4	25030.5	2959.08	18832.4	8701.67	10648.1	8405.89	6241.4	5378.68	16143.7	6988.21	3309.44	5902.66	9123.93	1106.33	35886.8	15376.5	7524.12	1631.13	4174.76	9183.71	39249.5	4302.48	1260.49
2024-07-01	5102.61	3958.48	1752.89	13332.6	19185.6	4829.22	43349.1	38199.1	5191.11	1816.49	3406.65	7151.81	2517.82	14480	13643.7	2413.98	3222.45	14664.6	2015.54	2340.78	11071.4	9867.66	9964.23	4152.09	31211.4	22046.9	26936.5	3005.79	20564.4	9401.92	12330.2	9255.37	7185.08	5532.45	16208.5	8448.32	3492.4	6508.81	10050.8	1227.05	39710.4	17747.5	8378.32	2188.23	4836.95	9824.5	43798.1	4979.45	1439.4
2024-08-01	5108.79	3932.95	1452.22	13339.6	19312.9	5288.57	42307.6	37726	5357.86	1757.43	3275.64	6656.26	2597.12	14059.8	13545.3	2131.26	2907.68	14412.3	2023.55	2322.78	11205.7	8769.86	9218.85	4336.06	30219.5	21365.8	26869.6	3144.57	21396.2	9357.97	11449.9	8703.57	7764.19	6037.19	16760.9	8589.52	3567.45	6593.48	9810.25	1170.86	38560.5	18220.2	7931.67	1792.58	4569.15	9415.94	42010.3	4572.98	1263.32
2024-09-01	4748.46	3673.34	1519.88	12361.6	19222.6	5195.13	40360.7	37260.6	5169.41	1798.81	3164.63	7100.34	2449.52	13428.6	13160.3	2259.57	2850.96	14104	2240	2428.56	11297.4	9032.49	9800.78	4030.97	29537.5	21270.4	27154.2	2989.23	20224.7	8923.81	11108.5	9006.11	7170.34	5723.64	15959.5	8265.18	3525.3	5985.47	9325.9	1138.74	36796.2	18063.2	8688.04	1865.23	4688.36	9248.81	41567.7	4382.33	1356.9
2024-10-01	5398.65	4364.66	1513.31	13850.2	20396.8	5547.35	44702.6	39319.4	5430.51	1945.29	3568.8	7621.83	2223.57	15316.5	14605.1	2476.82	3308.85	15094.8	2240.43	2396.45	11804.9	9315.88	10039.4	4583.07	30989.8	23086.2	28143.5	3310.74	21751	10170.6	12779.5	9393.99	7654.13	5995.76	17000.5	8586.45	3933.83	6831.48	10271.2	1503.29	40243.4	19218	9465.95	2048.49	5131.57	9770.78	43558.9	4654.98	1468.54
2024-11-01	4568.94	3822.71	1488.59	13344.9	19741.1	5460.64	41324	37690.7	4924.23	1791.82	3227.99	7321.01	2408.57	14429.3	14009.6	2363.57	2874.91	14677.6	2136.6	2435.13	11997.6	9125.54	9688.85	4104.6	29974.5	21687.7	27063.9	3119.32	20957.8	9764.35	11877.4	9669.19	8048.49	5791.88	16451.6	8416.02	3971.03	6245.94	9969.9	1204.9	38716.8	18516.4	9472.56	1848.52	4775.17	9488.41	42780.6	4454.23	1582.61
[truncated: 58 more columns]

## Sheet: Travoprost
GENERIC ITEMS	NHS BARNSLEY	NHS BASILDON AND BRENTWOOD	NHS BASSETLAW	NHS BATH AND NORTH EAST SOMERSET, SWINDON AND WILTSHIRE	NHS BEDFORDSHIRE, LUTON AND MILTON KEYNES	NHS BERKSHIRE WEST	NHS BIRMINGHAM AND SOLIHULL	NHS BLACK COUNTRY	NHS BLACKBURN WITH DARWEN	NHS BLACKPOOL	NHS BOLTON	NHS BRADFORD DISTRICT AND CRAVEN	NHS BRIGHTON AND HOVE	NHS BRISTOL, NORTH SOMERSET AND SOUTH GLOUCESTERSHIRE	NHS BUCKINGHAMSHIRE	NHS BURY	NHS CALDERDALE	NHS CAMBRIDGESHIRE AND PETERBOROUGH	NHS CANNOCK CHASE	NHS CASTLE POINT AND ROCHFORD	NHS CHESHIRE	NHS CHORLEY AND SOUTH RIBBLE	NHS CORNWALL AND THE ISLES OF SCILLY	NHS COUNTY DURHAM	NHS COVENTRY AND WARWICKSHIRE	NHS DERBY AND DERBYSHIRE	NHS DEVON	NHS DONCASTER	NHS DORSET	NHS EAST AND NORTH HERTFORDSHIRE	NHS EAST LANCASHIRE	NHS EAST LEICESTERSHIRE AND RUTLAND	NHS EAST RIDING OF YORKSHIRE	NHS EAST STAFFORDSHIRE	NHS EAST SUSSEX	NHS FRIMLEY	NHS FYLDE AND WYRE	NHS GLOUCESTERSHIRE	NHS GREATER PRESTON	NHS HALTON	NHS HAMPSHIRE, SOUTHAMPTON AND ISLE OF WIGHT	NHS HEREFORDSHIRE AND WORCESTERSHIRE	NHS HERTS VALLEYS	NHS HEYWOOD, MIDDLETON AND ROCHDALE	NHS HULL	NHS IPSWICH AND EAST SUFFOLK	NHS KENT AND MEDWAY	NHS KIRKLEES	NHS KNOWSLEY
2019-12-01	312	199	71	218	311	59	641	659	26	150	78	228	43	748	103	56	45	494	77	183	249	121	92	232	426	926	216	176	251	244	58	45	461	120	357	113	162	260	115	30	279	442	139	41	338	393	1755	59	38
2020-01-01	277	188	67	263	313	64	645	675	32	155	78	244	39	801	103	61	59	512	85	168	243	101	91	240	479	921	240	183	239	244	52	50	467	111	310	118	150	273	113	31	281	466	182	36	359	402	1765	78	37
2020-02-01	268	163	62	229	286	60	552	613	26	121	75	228	47	716	103	51	35	433	80	165	239	92	94	223	395	846	205	181	223	221	46	49	448	112	305	102	135	224	105	34	259	390	131	44	307	369	1563	55	28
2020-03-01	285	217	72	263	338	66	660	698	23	163	92	272	44	789	113	62	47	511	85	178	263	115	80	270	488	968	245	196	266	261	58	52	483	115	327	129	164	284	129	41	296	522	165	41	386	401	1821	72	36
2020-04-01	278	197	68	272	300	65	592	639	23	135	82	265	44	803	110	55	37	468	87	154	253	96	97	243	461	869	211	185	259	257	54	45	461	112	309	104	145	254	105	39	267	424	181	41	344	408	1723	54	39
2020-05-01	238	179	66	236	296	63	557	584	27	132	76	220	32	663	87	49	39	487	78	161	236	91	80	243	407	830	199	170	227	211	47	43	420	102	276	114	135	240	95	27	251	421	125	36	331	359	1566	63	33
2020-06-01	267	205	67	234	277	58	576	628	21	142	81	244	37	709	107	49	38	476	84	163	253	86	83	242	447	846	203	183	219	232	51	45	433	107	301	116	152	252	98	35	247	401	166	38	318	350	1629	57	36
2020-07-01	274	206	66	249	302	55	591	629	24	149	81	237	42	749	97	50	39	491	75	164	250	106	94	262	440	878	197	192	245	220	53	46	449	114	284	115	142	245	100	35	261	440	145	42	352	390	1683	63	63
2020-08-01	236	177	61	209	283	55	543	569	24	126	74	229	36	686	90	42	36	435	73	153	219	82	81	213	400	789	191	174	229	221	48	38	402	93	272	116	138	223	105	32	231	378	138	32	308	335	1536	63	43
2020-09-01	250	197	73	242	288	60	568	613	27	135	84	241	40	704	100	48	41	478	77	166	239	101	92	235	398	795	205	165	217	235	62	48	463	100	291	114	141	250	114	37	254	436	145	39	336	378	1620	69	44
2020-10-01	245	191	69	249	281	62	577	625	32	141	81	239	35	738	100	55	41	472	71	164	236	89	92	230	405	839	206	193	232	249	55	47	476	115	313	131	144	261	101	43	258	428	160	33	323	360	1704	62	48
2020-11-01	236	192	64	226	267	63	545	570	21	120	80	219	38	700	100	47	42	449	72	146	228	96	90	238	395	791	211	175	227	275	55	42	465	95	272	111	128	220	85	32	245	420	124	29	332	354	1587	67	44
2020-12-01	248	202	76	258	309	61	613	621	31	140	87	257	35	705	119	57	41	466	70	176	263	101	88	253	441	854	208	176	239	275	56	54	487	107	283	130	151	246	91	38	280	438	154	36	342	357	1700	65	51
2021-01-01	224	198	56	222	275	55	503	572	22	120	63	243	37	677	91	45	43	438	69	160	228	79	92	222	385	786	200	168	204	268	49	57	447	104	284	101	142	227	87	33	249	395	152	35	322	344	1518	49	43
2021-02-01	208	170	64	204	270	61	516	537	18	124	70	203	28	639	85	46	39	418	54	132	204	82	76	214	349	753	175	164	196	246	51	49	414	88	257	92	120	232	72	28	217	354	141	29	305	310	1419	62	41
2021-03-01	230	178	66	233	278	59	554	566	25	144	73	262	38	681	91	54	41	441	59	148	233	86	94	245	403	812	195	175	228	291	56	54	451	101	274	116	142	226	90	36	258	385	135	33	312	329	1526	62	47
2021-04-01	213	185	65	215	285	63	539	578	23	119	78	226	31	676	101	46	35	476	64	152	233	88	92	235	375	785	184	158	214	253	59	50	455	94	278	112	130	232	92	35	251	411	144	33	327	323	1512	62	45
2021-05-01	210	168	51	209	263	58	495	520	18	121	73	236	29	633	83	43	45	431	69	151	221	79	88	228	344	740	190	164	211	256	53	46	432	88	272	104	132	226	81	34	248	349	131	29	317	324	1421	55	43
2021-06-01	210	181	58	210	268	58	529	560	24	134	79	232	37	653	106	48	35	504	55	162	232	75	85	223	398	816	197	164	211	269	48	56	448	99	289	107	135	224	92	29	258	417	144	39	346	345	1537	67	47
2021-07-01	219	172	64	211	284	59	541	550	22	135	74	231	34	679	95	47	35	461	61	138	221	83	94	230	370	772	195	149	204	251	60	56	454	89	284	113	127	228	87	33	268	380	135	33	331	326	1562	50	43
2021-08-01	202	179	62	194	249	59	509	530	22	121	68	245	34	651	88	43	39	420	58	134	214	71	77	214	354	741	192	140	187	247	50	47	440	92	256	114	132	203	75	29	215	403	134	35	313	315	1487	67	41
2021-09-01	222	164	52	214	264	48	486	572	25	121	74	227	31	628	102	50	43	443	68	151	219	77	90	210	356	764	189	150	200	251	47	50	446	95	268	111	132	242	89	40	242	399	154	31	324	320	1497	59	35
2021-10-01	209	173	55	197	276	45	467	528	21	123	73	228	28	619	96	39	33	448	63	148	215	72	82	216	345	713	189	153	185	227	45	50	407	83	253	93	126	201	79	26	235	372	128	32	337	305	1470	63	43
2021-11-01	198	158	64	195	256	47	508	543	17	124	68	253	36	613	88	37	41	447	63	132	218	69	89	200	374	765	180	142	208	259	59	50	426	82	232	119	132	229	78	36	216	401	148	32	319	295	1456	59	39
2021-12-01	222	182	67	216	288	57	485	541	28	137	73	254	34	634	89	47	42	445	67	168	217	78	85	229	382	781	191	157	203	258	59	56	468	98	266	126	135	220	84	36	227	431	140	34	327	338	1548	64	43
2022-01-01	195	174	54	194	245	51	457	541	22	105	77	230	33	628	93	39	45	423	58	127	221	64	74	186	333	710	189	133	170	240	53	51	402	76	245	111	122	222	81	31	222	380	144	33	341	290	1455	71	34
2022-02-01	193	154	55	195	238	43	441	451	24	101	61	222	30	565	78	40	38	396	54	133	187	66	76	194	333	633	166	129	185	217	49	48	408	77	233	115	115	195	76	35	204	345	125	33	300	265	1309	62	32
2022-03-01	215	167	49	218	268	44	468	550	23	128	78	246	33	638	86	36	46	475	58	144	225	69	80	198	355	700	194	138	190	249	49	57	427	84	261	122	127	210	87	33	233	380	144	33	336	311	1497	74	41
2022-04-01	197	138	51	199	247	47	418	498	26	99	73	245	30	584	106	39	40	427	54	121	216	68	84	213	338	681	175	137	166	231	52	44	414	75	230	119	122	215	80	29	198	360	140	33	345	283	1384	62	31
2022-05-01	214	162	44	190	254	45	473	523	22	130	73	234	26	609	71	45	41	448	60	144	194	68	89	217	320	739	196	134	174	257	45	57	423	84	258	110	130	197	72	28	214	380	158	28	329	299	1414	68	35
2022-06-01	195	143	55	182	239	52	418	490	26	117	81	254	30	602	93	40	44	426	59	124	197	67	90	197	331	653	169	133	176	228	48	48	415	77	247	114	125	203	72	30	202	360	138	32	340	302	1372	61	32
2022-07-01	198	152	52	190	234	41	420	477	20	122	73	208	24	572	77	45	47	427	64	138	194	62	87	206	314	696	218	133	157	238	43	55	408	70	257	112	133	210	78	24	211	381	139	28	330	278	1373	54	32
2022-08-01	199	137	53	199	258	56	458	506	28	123	79	244	29	590	89	35	44	454	60	143	201	71	94	205	346	674	213	143	187	209	49	50	435	72	248	125	129	186	73	27	202	373	156	32	331	288	1444	61	36
2022-09-01	204	162	44	206	237	50	411	502	31	123	81	230	25	596	79	36	42	440	51	119	199	68	95	199	340	667	199	131	164	215	46	49	427	62	265	118	128	214	73	28	204	347	146	34	354	282	1424	57	32
2022-10-01	199	135	45	201	236	41	429	486	25	122	69	213	24	578	77	36	44	455	61	130	198	62	95	196	300	641	187	119	166	247	41	46	410	68	233	117	109	193	78	30	216	359	143	33	324	270	1383	63	29
2022-11-01	180	127	53	184	255	52	440	483	24	118	81	235	27	572	82	44	41	448	60	123	197	67	98	189	320	650	217	123	156	222	43	45	418	74	258	104	132	206	70	28	207	380	157	27	335	285	1374	58	38
2022-12-01	226	142	57	179	232	48	412	490	26	116	67	223	28	533	82	35	38	436	59	125	189	58	96	193	349	672	187	137	167	238	50	57	433	57	232	119	126	204	73	25	211	350	156	32	332	268	1381	56	38
2023-01-01	197	145	44	159	222	49	441	488	28	112	72	225	27	549	84	40	39	397	61	123	200	62	92	165	289	605	187	124	146	207	48	47	399	75	243	102	122	188	61	31	202	340	133	30	309	262	1309	51	30
2023-02-01	169	137	48	177	215	48	386	447	23	108	67	200	22	522	64	31	34	418	57	125	177	55	95	154	271	597	216	112	163	242	40	41	434	65	204	108	120	182	58	25	211	336	139	34	334	253	1213	52	33
2023-03-01	193	148	44	206	259	54	422	487	22	106	68	221	27	595	85	46	42	419	59	138	191	66	95	183	363	634	211	131	182	244	47	52	458	65	237	114	127	209	61	30	225	361	148	38	355	280	1445	55	37
2023-04-01	174	133	49	178	226	49	378	425	25	107	68	193	25	511	83	31	41	393	67	105	181	49	90	180	304	606	203	113	158	210	42	37	410	63	236	114	119	165	63	24	189	319	147	36	318	249	1247	51	30
2023-05-01	183	133	45	183	269	50	430	448	22	104	69	229	28	484	84	35	37	441	61	119	186	61	100	184	325	647	195	119	162	216	42	50	429	60	248	102	115	173	50	24	214	378	147	38	346	275	1332	47	32
2023-06-01	188	140	50	191	259	47	419	487	32	108	67	223	17	545	96	39	37	419	62	131	183	58	107	186	325	657	224	127	166	222	48	55	448	69	223	119	121	185	57	21	206	340	151	34	330	262	1337	56	36
2023-07-01	186	128	39	190	238	55	423	445	26	117	65	205	28	506	79	35	40	409	56	118	183	65	103	180	312	612	202	113	153	223	50	47	437	64	197	101	111	186	63	23	215	336	148	34	341	265	1312	50	37
2023-08-01	179	133	57	181	254	52	411	467	18	114	70	220	26	556	91	42	38	400	61	120	204	52	113	175	312	647	217	134	159	227	39	47	457	55	226	118	121	174	59	20	211	350	142	33	346	276	1280	60	35
2023-09-01	163	132	43	158	251	51	377	433	27	115	70	203	27	481	92	35	33	410	68	127	180	57	98	173	293	618	224	112	145	222	36	51	460	61	219	111	111	168	53	23	221	328	137	36	327	258	1270	49	38
2023-10-01	178	137	45	161	246	45	405	441	21	99	64	224	26	514	90	47	35	413	58	132	174	59	100	164	285	612	222	114	145	227	50	45	427	68	204	102	118	174	59	22	215	325	131	38	315	253	1300	52	35
2023-11-01	173	141	51	186	226	54	405	456	29	113	66	219	23	516	79	44	37	412	52	127	175	48	107	182	314	638	229	116	155	224	42	51	479	67	209	120	108	171	60	20	216	317	144	32	340	265	1236	53	38
2023-12-01	162	119	39	172	246	47	390	412	21	109	64	189	25	500	100	41	37	399	49	113	199	59	101	169	290	589	232	113	138	215	40	44	438	63	202	135	117	170	52	26	202	319	137	37	332	247	1253	45	40
2024-01-01	177	130	48	188	221	57	410	475	22	105	66	222	28	506	87	44	48	406	59	123	176	59	112	162	295	644	250	112	160	228	40	44	430	63	220	126	119	157	58	19	210	313	136	34	328	258	1261	54	37
2024-02-01	157	119	49	162	222	41	363	394	20	100	63	208	31	482	79	42	36	367	48	112	188	54	116	144	281	517	225	106	139	210	40	42	433	55	192	115	127	159	42	21	190	285	130	28	289	214	1173	53	32
2024-03-01	153	129	49	158	226	43	366	413	18	93	48	187	18	464	80	44	37	371	48	114	171	48	100	168	261	583	212	105	148	228	39	44	393	76	188	133	100	167	56	24	201	292	143	33	316	232	1208	45	31
2024-04-01	166	127	51	165	230	51	380	418	15	101	67	201	26	489	88	41	37	389	56	115	168	57	121	148	301	573	241	114	145	224	39	41	459	67	211	136	112	169	52	21	229	303	145	36	330	231	1174	43	30
2024-05-01	168	147	64	161	232	48	383	436	24	111	59	196	22	502	77	39	35	389	60	125	176	58	120	165	310	594	233	113	153	227	45	40	453	70	194	133	103	166	54	22	184	289	133	32	334	234	1308	59	38
2024-06-01	151	122	52	151	222	50	348	371	21	84	57	180	27	446	95	42	35	353	58	112	171	51	115	145	268	507	238	105	147	214	41	35	424	57	172	116	103	169	47	21	177	262	132	30	313	210	1154	45	31
2024-07-01	173	138	54	175	241	54	385	438	18	107	58	205	26	515	82	42	29	371	44	107	170	51	113	163	298	599	236	113	142	226	43	45	476	72	192	136	107	167	54	24	205	290	144	36	347	233	1274	50	31
2024-08-01	154	134	58	173	221	42	375	406	20	103	64	201	27	475	88	40	35	364	56	122	183	55	112	151	305	566	246	108	159	225	34	35	432	70	197	143	111	169	49	21	197	298	121	33	314	220	1269	38	30
2024-09-01	146	133	51	164	211	45	367	395	16	86	51	187	10	461	82	35	26	339	51	110	164	51	103	149	276	543	232	111	143	220	45	37	450	65	169	132	91	149	55	20	190	269	137	38	328	203	1200	46	25
2024-10-01	164	144	61	163	236	60	371	381	19	93	65	207	27	442	90	32	30	395	50	127	185	60	128	155	308	578	257	94	161	227	37	45	455	75	194	142	117	157	58	22	190	310	140	34	325	226	1308	37	35
2024-11-01	145	132	61	178	232	48	377	371	18	99	59	200	18	478	75	33	25	376	54	126	165	50	108	151	288	593	237	108	158	217	39	37	453	68	207	138	102	156	50	20	194	283	138	30	327	223	1328	36	33
GENERIC COST (£)	NHS BARNSLEY	NHS BASILDON AND BRENTWOOD	NHS BASSETLAW	NHS BATH AND NORTH EAST SOMERSET, SWINDON AND WILTSHIRE	NHS BEDFORDSHIRE, LUTON AND MILTON KEYNES	NHS BERKSHIRE WEST	NHS BIRMINGHAM AND SOLIHULL	NHS BLACK COUNTRY	NHS BLACKBURN WITH DARWEN	NHS BLACKPOOL	NHS BOLTON	NHS BRADFORD DISTRICT AND CRAVEN	NHS BRIGHTON AND HOVE	NHS BRISTOL, NORTH SOMERSET AND SOUTH GLOUCESTERSHIRE	NHS BUCKINGHAMSHIRE	NHS BURY	NHS CALDERDALE	NHS CAMBRIDGESHIRE AND PETERBOROUGH	NHS CANNOCK CHASE	NHS CASTLE POINT AND ROCHFORD	NHS CHESHIRE	NHS CHORLEY AND SOUTH RIBBLE	NHS CORNWALL AND THE ISLES OF SCILLY	NHS COUNTY DURHAM	NHS COVENTRY AND WARWICKSHIRE	NHS DERBY AND DERBYSHIRE	NHS DEVON	NHS DONCASTER	NHS DORSET	NHS EAST AND NORTH HERTFORDSHIRE	NHS EAST LANCASHIRE	NHS EAST LEICESTERSHIRE AND RUTLAND	NHS EAST RIDING OF YORKSHIRE	NHS EAST STAFFORDSHIRE	NHS EAST SUSSEX	NHS FRIMLEY	NHS FYLDE AND WYRE	NHS GLOUCESTERSHIRE	NHS GREATER PRESTON	NHS HALTON	NHS HAMPSHIRE, SOUTHAMPTON AND ISLE OF WIGHT	NHS HEREFORDSHIRE AND WORCESTERSHIRE	NHS HERTS VALLEYS	NHS HEYWOOD, MIDDLETON AND ROCHDALE	NHS HULL	NHS IPSWICH AND EAST SUFFOLK	NHS KENT AND MEDWAY	NHS KIRKLEES	NHS KNOWSLEY
2019-12-01	1375.2	996.3	296.87	1010.37	1577.54	281.64	3367.16	3485.23	121.13	642.3	396.67	988.66	299.6	4422.65	417.97	248.38	208.98	1950.81	351.36	914.4	1208.16	521.13	366.3	1067.08	1748.13	4835.41	999.19	718.08	1166.33	969.64	254.39	184.73	1892.7	463.48	1632.31	551.14	696.62	1217.15	499.84	130.26	1392.89	2203.57	781.06	196.86	1489.76	1752.8	8088.89	311.87	169.64
2020-01-01	1109.83	853.05	256.5	1160.13	1371.46	264.91	3324.76	3319.75	144.98	588.55	423.56	938.94	206.22	4622.04	407.11	228.73	225.99	1893.43	365.27	843.34	1053.68	398.84	331.66	1016.59	1796.14	4440.94	1061.84	680.6	1079.88	881.47	211.84	183.96	1781.29	409.91	1337.99	543.58	591.07	1142.82	465.65	131.04	1262.77	2086.89	978.09	161.69	1494.2	1639.52	7623.62	406.88	142.25
2020-02-01	1057.96	717.26	226.16	1010.66	1283.65	262.35	2731.65	2879.81	128.34	449.6	401.72	885.95	276.1	3891.16	421.44	201.04	159.1	1574.34	346.07	773.77	1088.15	354.63	340.5	912.65	1454.79	4190.33	890.11	700.78	973.74	809.74	175.89	170.26	1744.04	404.78	1278.11	488.34	533.08	937.63	466.08	136.8	1166.52	1821.25	714.1	251.05	1166.22	1557.5	6711.11	312.42	97.76
2020-03-01	1178.25	988.6	284.13	1179.31	1581.53	272.98	3285.49	3489.71	97.49	651.92	476.07	1016.1	250.51	4409.08	473.47	245.2	194.99	1863.6	359.35	847.34	1161.19	448.61	303.39	1105.74	1855.58	4735.6	1096.05	741.18	1181.76	1030.83	233.96	192.1	1943.53	420.67	1392.45	629.26	657.35	1227.88	562.6	164.38	1392.18	2368.57	851.9	194.92	1561.98	1646.25	7869.7	364.72	133.76
2020-04-01	1043.55	821.19	242.84	1089.04	1208.57	237.68	2724.07	2793.88	90.41	478.04	449.07	984.13	219.42	4173.45	418.38	191.21	144.62	1622.16	338.38	665.25	1035.41	317.89	325.31	986.41	1604.52	3893.34	836.39	630.51	1019.93	873.39	193.69	141.99	1634.67	366.95	1198.22	433.85	511.46	934.72	384.93	165.28	1087.13	1788.61	836.46	185.87	1278.84	1559.16	6843.13	242.7	136.95
2020-05-01	867.9	746.2	235.02	959.49	1280.45	242.81	2573.8	2586.72	108.46	472.78	376.83	805.84	160.02	3419.4	322.87	173.12	136.92	1683.87	309.92	696.15	945	322.95	273.63	945.08	1420.89	3758.4	818.32	609.7	895.84	707.87	160.17	149.65	1492.37	351.19	1102.42	513.76	477.83	963	361.61	100.76	1076.53	1708.46	596.24	160.08	1193.54	1324.24	6183.96	312.3	113.69
2020-06-01	1122.64	952.62	273.47	1061.74	1300.67	244.68	2972.29	3133.76	97.84	541.42	425.84	931.7	215.7	4007.23	446.12	195.8	149.74	1793.56	371.32	882.39	1148.26	328.28	313.61	1061.95	1713.19	4307.17	890.78	737.09	998.96	878.31	210.12	169.75	1689.22	440.37	1320.98	581.2	616	1110.72	400.18	141.09	1099.45	1901.36	911.93	192.8	1277.89	1443.03	7148.92	284.87	141.09
2020-07-01	1021.78	868.11	218.42	981.55	1260.41	226.11	2773.1	2899.73	96.17	543.53	371.58	829.37	259.72	3860.29	363.96	179.43	171.53	1627.7	317.1	744.23	1093.86	395.26	327.33	1042.22	1510.94	3939.27	779.4	683.96	955.72	761.96	189.71	155.89	1593.28	400.33	1140.96	540.47	538.05	956.29	369.18	137.8	1120.15	1839.15	665.2	197.51	1263.86	1506.84	6575.99	303.98	223.66
2020-08-01	869.18	757	226.39	845	1183.69	205.6	2434.86	2580.47	96.28	458.11	356.34	827.51	187.23	3546.77	366.56	151	132.75	1470.46	299.23	761.42	918.28	304.53	288.73	824.78	1449.73	3521.76	806.13	591.01	959.01	749.76	171.77	127.4	1407.41	307.07	1061.46	491.68	491.87	848.13	398.19	119.73	1019.67	1651.06	629.48	140.48	1145.23	1279.14	6152.54	299.11	150.99
2020-09-01	940.82	826.28	254.72	1037.75	1241.77	223.49	2678.19	2833.8	111.72	504.32	371.51	896.53	233.67	3641	363.84	169	161.15	1616.63	329.99	769.97	974.32	363.98	335.03	935.4	1393.38	3646.93	885.47	592.72	855.13	805.95	223.5	166.2	1680.95	348.23	1156.16	553.22	511.97	971.57	454.77	129.98	1080.65	1851.52	709.09	179.24	1205.92	1436.28	6381.56	327.23	158.59
2020-10-01	787.92	733.17	215.06	890.15	1020.7	205.97	2312.56	2464.25	117.7	439.36	355.18	752.95	153.82	3277.95	346.21	183.41	135.84	1410.46	262.55	570.45	866.68	285.33	271.49	812.44	1238.64	3366.44	736.49	613.66	816.5	736.09	192.35	144.75	1455.42	359.9	1060.31	554.26	443.75	887.04	328.33	138.13	970.75	1565.07	669.64	113.19	1014.55	1222.79	6003.77	246.68	149.5
2020-11-01	782.59	741.47	201.91	819.3	952.42	210.97	2113.33	2303.57	72.57	374.45	321.95	721.45	181.27	3197.79	342.44	142.98	154.24	1363.19	258.58	505.85	814.12	306.32	265.29	845.78	1308.91	3178.25	724.39	553.64	851.39	823.81	174.61	117.86	1433.1	283.58	943.34	453.43	387.96	689.49	288.08	99.84	929.63	1550.07	539.49	108.85	1039.33	1161.93	5632.58	274.3	131.64
2020-12-01	807.43	750.43	238.14	964.14	1119.9	210.86	2466.18	2466.27	111.09	440.12	364.88	785	167.63	3192.7	414.87	183.73	127.03	1360.95	256.2	639.44	970.12	317.61	265.13	881.91	1390.47	3408.75	798.76	530.9	873.85	852.93	170.05	172.17	1528.17	324.33	956.8	482.87	510.21	818.36	303.93	126.99	1042.73	1640.24	654.96	147.28	1084.42	1143.57	5973.73	269.69	163.31
2021-01-01	742.08	836	177.25	803.59	1043.98	189.03	2040.78	2314.8	75.64	394.73	266.89	854.54	174.72	3175.45	306.72	146.55	160.65	1382.27	276.36	578.88	873.91	260.04	295.22	843.19	1224.33	3148.14	749.35	562.48	727.84	841.56	163.01	191.22	1447.98	330.81	1074.63	443.94	472.53	821.86	300.13	120.51	963.69	1524.92	680.07	186.46	1044.78	1191.03	5447.29	205.45	139.47
2021-02-01	756.55	673.66	215.19	734.92	990.56	201.02	2129.61	2250.1	63.84	418.64	297.81	653.62	122.9	3009.93	311.82	160.83	130.11	1310.1	208.04	465.85	742.23	279.07	231.69	763.58	1144.72	3164.19	645.25	525.13	695	773.55	182.01	155.95	1330.83	286.11	961.9	364.04	401.96	829.55	241.25	92.28	898.14	1327.72	628.57	104.07	1009.18	1080.76	5268.77	262.37	132.47
2021-03-01	779.64	680.16	205.57	862.33	1088.5	212.63	2332.82	2301.59	96.85	463.22	344.64	918.12	191.17	3165.4	288.03	179.6	151.17	1377.31	233.81	566.84	880.79	267.1	346.99	878.56	1298.73	3314.99	720.97	564.82	829.15	954.66	200.74	174.69	1473.69	328.36	977.75	481.69	463.05	760.48	323.64	122.87	984.8	1517.43	559.62	144.02	1015.34	1157.58	5483.94	288.01	160.67
2021-04-01	693.15	741.44	201.69	781.07	1051.96	206.3	2187.12	2385.8	83.43	398.79	340.46	721.97	143.56	3138.21	356.73	146.06	113.59	1483.54	257.18	542.39	901.15	285.18	291.86	825	1205.56	3162.34	686.59	507.8	765.01	781.52	192.33	155.12	1427.5	317.47	1010.23	430.93	414.92	831.72	326.81	108.99	949.9	1530.7	602.29	136.64	1052.76	1052.76	5389.96	254.8	143.74
2021-05-01	688.8	625.93	150.78	765.13	996.6	199.42	1995.67	2076.83	64.91	382.78	298.97	803.28	136.67	2914.68	287.44	127.62	155.37	1298.74	273.52	542.59	832.08	245.92	278.05	846	1106.25	3019.67	711.34	531.21	782.83	811.88	171.56	148.25	1356.14	271.33	985.08	435.66	449.77	785.78	312.97	115.96	941.06	1269.41	556.13	106.65	1003.73	1074.02	5044.44	224.8	143.78
2021-06-01	686.06	718.1	176.17	794.28	984.5	206.17	2154.18	2255.81	94.97	431.21	352	775.96	182.87	2936.26	352.14	150.7	125.12	1543.57	208.49	597.83	861.66	236.48	250.17	787.67	1330.26	3335.53	730.39	526.25	749.1	843.89	159.89	169.02	1424.87	319.76	1102.09	426.15	442.6	782.9	319.82	95.04	982.13	1595.36	634.47	173.66	1098.53	1170.55	5506.88	291.76	164.55
2021-07-01	665.03	604.48	186.98	676.52	974.29	178.74	1948.59	2025.29	72.73	390.88	307.29	679.55	132.91	2811.34	289.27	151.68	110.17	1272.01	213.99	448.89	743.6	241.19	263.78	729.27	1033.3	2783.09	647.67	413.79	655.78	715.2	182.73	151.56	1329.54	247.32	932.72	374	380.27	681.4	280.55	93.58	951.34	1305.78	519.23	118.42	968.51	965.85	5033.8	180.72	124.76
2021-08-01	609.47	619.56	176.81	641.65	812.96	193.37	1897.85	1910.28	74.84	351.64	263.93	734.1	149.62	2748.91	262.47	110.33	124.79	1152.3	201.69	413.95	721.36	189.39	228.55	692.37	1023.42	2776.62	650.29	405.72	600.86	719.81	141.4	137.15	1249.62	259.97	819.08	426.1	386.82	652.72	230.9	89.43	767.06	1410.71	511.27	153.75	898.6	962.32	4813.03	268.09	118.6
2021-09-01	681.47	581.43	143.37	701.63	901.37	137.15	1794.09	2115.94	74.79	334.71	325.85	693.84	132.82	2611.41	336.43	145.5	139.19	1232.13	222.3	498.59	730.92	218.27	280.22	660.52	1024.45	2726.39	641.28	426.14	637.65	700.5	135.05	126.63	1283.57	288.74	911.44	394.56	403.03	755.89	297.07	126.75	836.89	1295.37	591.75	99.7	953.73	955.2	4786.04	224.21	103.88
2021-10-01	578.19	533.47	133.44	562.02	861.19	129.7	1524.76	1733.7	59.33	317.05	259.26	590.43	105.52	2313.97	251.07	98.26	107.42	1098.98	194.53	450.21	653.77	165.09	203.75	635.36	906.34	2353.42	533.46	387.52	546.41	567.33	118.58	120.32	1053.92	218.61	784.27	270.49	322.47	564.93	226.08	63.05	757.45	1136.39	590.15	105.54	847.35	842.54	4191.88	209.31	111.23
2021-11-01	549	507.95	170.65	584.78	749.16	131.7	1692.54	1796.53	53.78	308.11	246.5	697.56	135.29	2295.78	232.78	89.12	105.79	1114.83	202.09	396.86	652.63	172.62	237.29	567.48	974.11	2457.93	535.69	356.32	590.17	693.89	172.38	120.47	1060.84	211.45	651.8	359.73	350.53	632.13	211.5	96.47	680.46	1178.45	494.93	107.54	825.88	804.43	4123.93	192.83	103.92
2021-12-01	631.01	575.14	178.16	611.14	879.49	165.19	1606.62	1779.36	74.28	354.72	255.96	676.72	118.72	2367.98	235.67	118.87	116.97	1084.26	205.99	493.73	677.62	196.88	200.41	671.65	997	2591.22	597.14	399.28	587.34	668.48	155.88	137.24	1184	252.44	814.36	385.94	371.22	652.97	213.58	92.86	694	1301.69	491.52	111.33	848.8	970.87	4520.46	217.05	126.21
2022-01-01	459.31	492.81	134.17	513.08	638.37	122.88	1329.85	1546.49	53.36	233.01	261.6	528.86	121.08	2004.54	221.24	82.53	127.65	899.24	153.56	312.12	582.24	139.14	164.78	470.29	756.9	2055.72	476.61	288.02	426.73	540.24	132.45	101.74	895.63	187.48	612.54	298.99	265.25	542.96	192.46	66.35	617.02	975.51	424.89	104.98	760.49	685.8	3714.13	218.09	77.62
2022-02-01	470.89	436.6	134.24	501.86	661.38	105.18	1292.04	1256.36	55.05	231.52	176.25	498.17	87.33	1839.39	189.3	85.84	97.12	857.81	145.6	336.59	495.59	140.91	174.56	480.49	781.7	1778.78	432.2	278.56	482.05	482.54	118.09	103.46	889.76	174.76	596.85	315.41	268.66	477.1	190.95	77.73	561.27	901.83	357.4	93.81	700.51	610.98	3272.46	190.76	69.64
2022-03-01	517.26	473.33	108.3	595.83	693.23	103.47	1382.69	1600.83	56.58	273.41	247.06	579.34	117.83	1976.67	190.54	80.86	117.99	1036.21	137.45	363.71	589.56	148.82	164.82	489.66	805.15	2030.03	509.87	324.96	480.06	575.66	121.14	122.73	954.98	193.88	659.13	307.08	284.29	500.88	210.17	76	636.56	992.97	415.14	88.88	750.45	741.12	3743.71	222.89	98.62
2022-04-01	448.75	371.23	109.39	483.47	650.79	112.55	1208.24	1472.87	62.71	214.02	242.46	569.86	91.54	1840.76	255.56	96.45	107.66	911.76	136.64	300.69	561.51	154.42	178.23	532.01	771.9	1918.43	438.54	307.26	422.74	505.16	128.5	88.3	940.25	181.64	567.36	318.16	284.57	531.74	192.97	56.34	543.05	961.89	403.27	96.38	789.23	827.27	3497.37	181.5	64.35
2022-05-01	516.04	453.08	101.28	480.79	674.87	114.06	1440.66	1473.32	48.24	279.97	216.82	539.95	75.49	1947.88	178.35	99.73	104.49	945.56	159.11	382.49	504.46	146.4	185.44	543.15	721.99	2128.25	505.9	295.98	443.45	582.15	112.45	126.82	943.37	200.89	662.59	314.85	289.43	467.65	172.05	67.54	583.21	990.84	448.24	80.29	725.54	844.62	3557.91	197.58	78.81
2022-06-01	463.03	385.63	114.21	449.96	645.86	128.6	1224.12	1368.85	61.1	257.39	236.11	565.15	88.33	1923.83	226.39	86.88	101.32	900.55	157.48	297.46	525.31	149.61	189.55	507.74	752.49	1834.49	441.25	281.55	437.16	519.48	110.86	97.94	939.99	170.42	616.08	294.06	281.34	497.94	172.06	67.55	530.28	963.34	393.57	78.75	744.85	744.33	3387.61	184.69	70.76
2022-07-01	483.37	437.91	118.75	511.45	610.25	100.37	1318.17	1372.34	50.2	284.47	213.94	490.36	68.54	1922.69	203.89	107.09	125.41	971.69	172.21	376.19	513.16	135.57	195.53	555	745.95	2100.11	579.89	296.22	405.55	572.11	110.33	125.27	966.06	172.17	690.22	312.63	316.05	553.14	210.67	53.55	611.64	1032.35	412.78	105.2	768.03	691.76	3562.48	155.45	75.29
2022-08-01	483.11	387.58	120.41	494.47	740.04	143.78	1391.46	1520.19	70.23	289.29	262.21	588.97	103.49	1911.96	225.26	78.65	117.02	1013.1	150.48	366.07	533.01	173.9	210.49	539.63	827.6	2037.41	579.79	331.14	488.24	491.6	115.3	113.52	1025.87	173.76	656.53	354.19	309.25	471.02	180.59	63.56	558.13	1039.97	482.73	88.6	749.85	696.37	3804.26	205.39	85.32
2022-09-01	523.2	459.51	95.35	541.42	640.02	123.74	1256.31	1526.99	78.6	286.03	222.31	535.4	80.17	1980.58	207.21	82	105.33	979.8	133.74	300.96	548.03	160.58	205.5	533.08	782.68	1980.99	533.13	306.07	427.21	491.76	123.66	106.86	1015.73	142.04	721.73	350.88	310.89	551.22	190.58	58.58	599.8	980.07	426.1	103.59	821.28	711.45	3669.69	177.09	73.63
2022-10-01	511.33	404.57	97.8	567.91	692.37	118.62	1375.77	1517.25	66.31	302.01	230.13	525.13	85.43	2007.93	207.02	94.25	115.19	1049	160.57	368.1	554.62	148.42	211.02	537.26	752.22	1963.24	549	279.39	489.27	623.09	106.45	106.33	990.75	174.42	636.59	331.47	273.96	504.03	202.44	71.58	657.47	1028.26	465.48	92.48	803.01	688.72	3777.6	202.29	64.64
2022-11-01	442.08	387.18	120.59	504.34	722.89	141.47	1434.81	1487.52	64.63	283.16	260.09	635.36	94.24	1946.03	214.8	111.83	111.77	1070.82	176.38	342.37	530.89	167.74	226.92	534.28	761.82	2031.76	624.62	305.82	404.4	513.89	108.29	106.4	1002.47	181.61	766.33	296.85	331.29	558.67	192.13	68.16	631.94	1137.52	481.83	73.36	845.44	757.53	3749.11	190.26	97.82
2022-12-01	590.92	458.21	135.99	537.05	693.85	139.51	1414.27	1499.99	79.73	304.54	222.78	617.33	85.15	1881.22	235.54	90.67	101.52	1098.36	166.74	357.03	547.03	152.27	231.82	538.09	920.73	2176.59	560.71	337.3	485.7	630.84	132.29	153.77	1105.06	144.94	641.24	356.92	335.23	545.23	204.79	59.86	664.66	1046.38	655.11	97.82	840.13	699.12	3893.13	184.75	94.32
2023-01-01	453.37	462.97	90.71	374.26	584.27	131.25	1243.53	1385.62	76.57	237.79	218.65	502.27	87.44	1737.72	196.82	90.72	87.58	839.6	154.73	307.9	517.11	137.66	185.96	420.33	623.98	1697.65	471.08	262.84	374.57	458.23	126.5	106.18	846.91	161	655.97	268.71	268.81	466.97	145.41	75.03	543.62	903.85	373.33	95.25	655.49	591.97	3267.02	142.19	65.73
2023-02-01	392.56	381.35	103.26	428.46	551.81	117.25	1137.61	1228.63	59.43	241	207.84	467.09	64.07	1592.19	158.82	64.19	81.35	893.2	142.29	326.79	443.93	120.51	201.73	369.05	597.63	1644.13	549.48	244.13	405.98	539.83	95.33	81.2	982.72	148.52	514.32	289.18	267.17	436.06	151.68	61	583.8	921.4	376.73	84.43	749.86	595.38	3055.43	150	65.78
2023-03-01	530.97	485.47	107.36	649.57	796.08	171.25	1431.85	1668.87	71.53	265.65	235.22	612.82	84.68	2243.9	244.69	120.57	114.88	1045.03	186.32	408.51	592.73	167.66	251.95	555.15	943.44	2097.7	644.3	329.68	532.36	629.12	133.61	135.44	1211.9	173.16	791.74	342.52	355.75	635.83	180.72	77.23	728.04	1126.44	491.11	126.06	913.53	760.2	4248.83	195.67	103.58
2023-04-01	494.09	422.82	119.86	538.76	677.38	138.51	1287.04	1367.8	69.28	288.35	228.25	517.66	89.79	1953.92	254.46	82.42	117.94	995.9	200.27	316.3	563.12	118.03	213.33	540.73	801.25	1995.73	592.12	301.47	429.91	548.63	121.64	97.19	1046.04	175.89	714.74	370.43	331.26	454.7	185.32	63.66	578.32	966.72	491.97	123.47	874.56	718.13	3659.67	168.39	78.67
2023-05-01	630.15	550.53	151.67	656.08	1052.23	184.36	1807.98	1847.73	88.67	338.56	324.15	762.02	111.99	2236.56	299.61	112.1	140.02	1391.08	240.33	436.43	718.62	205.46	319.55	688.27	1066.77	2638.28	756.74	375.97	605.7	677.17	158.63	163.21	1383.69	205.32	1002.98	412.95	373.51	625.21	170.42	81.7	861.79	1438.37	643.74	142.37	1212.57	963.29	4921.62	207.59	95.77
2023-06-01	520.17	467.49	127.29	563.58	781.85	166.39	1518.04	1684.73	99.15	265.88	207.66	597.95	54.26	2039.25	282.45	106.7	95.49	1051.75	207.59	418.97	551.76	146.05	279.63	568.47	875.73	2140.92	697.54	357.43	515.21	610.07	144.04	149.52	1185.78	181.41	672.44	394.58	327.52	551.57	172.15	59.88	648.1	1068.98	523.5	99.2	971.71	734.76	3953.57	218.71	99.21
2023-07-01	653.06	517.11	126.43	713.92	917.28	212.96	1813.22	1832.17	95.99	367.69	238.79	728.84	112.34	2338.84	295.35	131.08	161.48	1308.53	208.32	454.01	720.64	206.11	321.5	664.64	1039.37	2563.11	801.01	355.96	570.03	718.88	187.2	147.31	1467.05	219.92	723.97	416.5	381.49	652.84	224.74	81.94	887.69	1323.53	596.67	156.77	1121.56	946.76	4913	224.62	121.8
2023-08-01	589.79	536.11	189.53	662.56	970.85	208.18	1856.78	1941.44	67.83	383.88	313.37	798.74	102.92	2562.81	318.67	152.06	117.07	1224.15	245.64	437.61	755.66	168.54	343.73	671.37	1004.07	2670.91	786.87	430.74	593.23	732.68	135.66	152.01	1511.1	182.51	860.75	453.82	416.92	636.14	203.61	63.21	887.33	1381.91	584.74	142.65	1193.17	1015.28	4848.55	264.27	112.35
2023-09-01	549.07	539.95	133.23	554.39	939	189.22	1657.88	1854.16	102.78	376.28	326.85	708.85	121.41	2343.64	369.41	116.85	126.13	1310.18	266.28	481.24	679.67	182.31	311.68	646.96	967.31	2556.9	877.3	362.27	514.34	724.52	128.49	193.69	1546.09	212.5	887.2	453.08	378.45	590.8	191.59	84.11	860.41	1311.79	600.08	144.82	1076.93	940.87	4708.27	226.48	128.53
2023-10-01	539.35	474.19	124.82	533.23	822.71	130.84	1482.39	1615.12	74.43	277.85	229.31	686.39	86.53	2109.13	273.61	142.91	100.68	1141.07	193.14	436.63	571.28	163.08	276.2	527.1	783.07	2186.85	698.75	318.11	476.91	646.17	170.93	120.63	1203.1	189.14	685.27	323.94	339.5	514.96	179.15	66.41	762.47	1069.56	476.66	148.8	892.37	792.3	4143.49	201.09	100.68
2023-11-01	498.61	506.39	137.32	621.6	754.65	177.57	1557.2	1644.28	98.87	319.08	268.25	696.44	76.68	2077.32	324.61	139.26	137.18	1136.48	187.6	405.7	546.84	121.22	291.87	589.16	896.29	2311.69	765.29	323.13	490.83	638.09	133.17	151.15	1404.23	207.81	722.26	417.63	296.74	522.57	193.76	62.58	736.66	1151.08	572.77	115	989.89	845.1	3953.08	211.75	100.99
2023-12-01	448.56	443.53	111.11	535.06	856.04	147.43	1501.78	1461.82	74.7	317.23	254.3	575.87	96.88	2060.52	329.09	115.18	121.17	1072.81	161.58	361.58	636.12	159.7	300.09	555.25	816.17	2101.49	796	311.24	450.41	610.23	129.2	129.11	1247.81	177.69	694.49	474.48	354.89	557.03	163.61	74.77	660.58	1131.83	532.89	125.18	953.78	789.25	4064.45	183.66	113.16
2024-01-01	574.42	474.23	137.15	683.29	789.65	193.68	1720.12	1796.8	78.32	307.01	293.52	699.68	128.27	2278.41	308.83	139.3	161.04	1175.28	208.88	448.15	624.28	172	359.62	559.04	885.84	2500.93	885.34	341.79	563.23	711.73	141.34	128.25	1326.96	197.97	793.88	439.49	370.91	509.03	187.19	63.12	773.87	1180.39	576.21	126.18	1058.89	865.36	4257.59	211.01	121.88
2024-02-01	478.65	438.06	141.43	547.66	791.53	141.34	1460.99	1515.53	73.93	295.99	267.37	675.98	119.59	2160.2	293.52	139.24	115.33	1079.04	169.65	387.17	656.69	152.42	339.18	500.18	855.06	1958.83	850.08	311.27	502.06	646.25	141.37	143.39	1330.75	176.16	702.32	441.37	388.17	528.32	154.4	65.29	713.18	1066.86	491.43	115.22	870.48	732.66	4198.67	213.05	93.61
2024-03-01	473.6	479.84	147.75	551.85	807.75	149.87	1547.67	1647.87	71.66	286.84	225.7	618.5	65.16	2048.73	284.39	149.89	123.82	1088.56	171.56	399.65	573.35	147.78	286.56	620.93	784.41	2277.04	736.18	321.64	507.72	684.52	132.46	134.62	1220.26	251.86	675.26	501.54	320.29	560.13	182.48	82.54	778.86	1123.98	583.92	128.11	976.78	781.37	4286.41	191.02	99.97
2024-04-01	437.87	377.75	113.88	488.56	676.74	140.71	1209.97	1316.41	48.81	240.9	221.4	528.19	88.88	1757.48	270.36	97.78	99.45	912.72	158.76	308.81	452.15	136.16	286.29	424.15	748.37	1759.04	673.93	265.4	398.11	540.5	98.29	109.33	1168.13	166.63	641.27	402.78	292.19	481.4	151.73	47.14	695.21	969.31	466.42	116.82	858.66	623.6	3351.94	132.55	71.58
2024-05-01	433.44	434.65	147.41	485.08	712.16	126.03	1277.9	1351.51	69.76	279.24	181.38	537.42	69.77	1768.03	212.25	90.81	95.97	905.38	169.21	366.29	464.5	139.68	294.53	473.55	771.18	1859.84	706.12	267.16	469.42	555.66	132.32	99.31	1188.46	184.62	592.7	407.07	263.18	434.61	143.12	55.85	554.16	899.3	427.94	94.19	853.53	640.25	3623.12	221.35	104.69
2024-06-01	401.29	346.52	116.22	448.49	646.59	129.71	1129.88	1156.22	69.74	199.04	196.99	505.96	101.09	1609.54	282.49	103.02	108.14	833.3	177.89	333.12	490.85	117.03	279.72	432.27	649.62	1571.2	672.11	249.68	392.32	509.51	112.07	87.65	1094.96	152.63	529.29	335.87	264.67	477.25	127.38	52.37	561.54	800.69	456.23	92.44	785.57	570.29	3285.65	134.34	75.09
2024-07-01	444.26	399.9	119.94	506.79	715.94	131.6	1229.83	1380.24	50.1	259.42	184.83	566.81	98.39	1824.73	235.1	114.07	76.06	866.77	134.75	285.23	449.33	119.31	264.75	456.35	755.4	1887.71	673.63	281.87	399.54	548.81	117.84	115.63	1206.38	173.93	580.9	460.26	265.25	453.68	153.83	63.98	636.58	872.2	479.12	100.26	847.78	614.23	3492.53	157.2	74.38
2024-08-01	367.14	376.84	119.04	481.73	624.59	105.06	1178.53	1230.95	56.58	243.14	188.01	535.18	99.74	1600.6	244.17	108.19	98.19	811.18	164.71	337.8	496.75	126.58	259.48	426.78	732.83	1715.5	672.58	241.56	427.22	511.47	85.27	79.42	1046.86	181.15	587.38	411.18	267.84	439.97	134.79	53.28	586.11	875.73	372.93	96.5	724.87	587.85	3480.32	103.22	76.56
2024-09-01	358.4	350.91	114.16	459.09	585.03	117.05	1186.64	1182.82	48.24	198.19	153.07	489.88	26.64	1590.77	234.35	84.93	61.64	775.39	143.12	299.56	439.85	108.34	240.4	407.78	635.03	1636.83	660.61	259.83	375.21	527.24	129.74	91.43	1111.49	149.18	505.31	364.97	226.46	382.3	146.47	49.95	568.66	780.48	444.72	124.73	781.9	541.07	3185.81	138.11	63.27
2024-10-01	384.84	414.04	120.52	421.85	638.29	162.43	1084.48	1100.42	51.17	217.78	218.97	521.99	79.96	1406.08	238.14	73.63	72.04	857.8	142.36	347.17	465	131.33	301.23	400.13	724.87	1677.19	653.42	195.43	426.53	503.69	80.55	106.36	1046.06	174.91	527.84	383.03	276.81	396.83	152.02	51.23	526.39	885.88	445.29	97.57	727.51	570.96	3373.04	94.4	83.23
2024-11-01	345.73	345.42	123.12	477.57	635.34	110.75	1217.83	1112.58	49.57	222.5	179.02	520.75	63.9	1587	205.35	89.54	75.12	822.07	142.35	338.46	420.46	107.27	227.48	408.07	646.83	1689.16	621.34	235.34	393.82	492.4	101.46	77.93	1047.81	160.1	581.56	357.24	254.61	396.8	139.11	44.83	545.59	786.45	418.99	83.13	755.55	537.27	3397.32	97.55	81.59
BRANDED ITEMS	NHS BARNSLEY	NHS BASILDON AND BRENTWOOD	NHS BASSETLAW	NHS BATH AND NORTH EAST SOMERSET, SWINDON AND WILTSHIRE	NHS BEDFORDSHIRE, LUTON AND MILTON KEYNES	NHS BERKSHIRE WEST	NHS BIRMINGHAM AND SOLIHULL	NHS BLACK COUNTRY	NHS BLACKBURN WITH DARWEN	NHS BLACKPOOL	NHS BOLTON	NHS BRADFORD DISTRICT AND CRAVEN	NHS BRIGHTON AND HOVE	NHS BRISTOL, NORTH SOMERSET AND SOUTH GLOUCESTERSHIRE	NHS BUCKINGHAMSHIRE	NHS BURY	NHS CALDERDALE	NHS CAMBRIDGESHIRE AND PETERBOROUGH	NHS CANNOCK CHASE	NHS CASTLE POINT AND ROCHFORD	NHS CHESHIRE	NHS CHORLEY AND SOUTH RIBBLE	NHS CORNWALL AND THE ISLES OF SCILLY	NHS COUNTY DURHAM	NHS COVENTRY AND WARWICKSHIRE	NHS DERBY AND DERBYSHIRE	NHS DEVON	NHS DONCASTER	NHS DORSET	NHS EAST AND NORTH HERTFORDSHIRE	NHS EAST LANCASHIRE	NHS EAST LEICESTERSHIRE AND RUTLAND	NHS EAST RIDING OF YORKSHIRE	NHS EAST STAFFORDSHIRE	NHS EAST SUSSEX	NHS FRIMLEY	NHS FYLDE AND WYRE	NHS GLOUCESTERSHIRE	NHS GREATER PRESTON	NHS HALTON	NHS HAMPSHIRE, SOUTHAMPTON AND ISLE OF WIGHT	NHS HEREFORDSHIRE AND WORCESTERSHIRE	NHS HERTS VALLEYS	NHS HEYWOOD, MIDDLETON AND ROCHDALE	NHS HULL	NHS IPSWICH AND EAST SUFFOLK	NHS KENT AND MEDWAY	NHS KIRKLEES	NHS KNOWSLEY
2019-12-01	20	79	61	58	89	13	140	146	4	17	26	52	6	97	20	22	11	193	7	49	27	32	16	22	88	40	20	29	26	108	20	27	84	60	120	32	22	50	22	21	74	84	115	18	52	49	299	27	27
2020-01-01	21	77	54	61	90	10	141	150	4	16	26	62	12	99	14	27	18	178	11	44	23	24	20	20	93	46	17	24	22	118	23	37	81	59	115	34	25	54	29	15	85	78	118	12	50	45	313	26	27
2020-02-01	18	67	42	72	94	14	128	136	3	13	17	37	6	81	14	20	14	152	7	43	24	28	20	15	75	39	24	21	25	107	23	24	74	49	104	28	25	46	22	8	68	66	91	12	42	48	246	23	26
2020-03-01	18	78	53	60	109	13	144	153	5	18	21	60	11	100	17	21	22	194	13	43	23	25	19	18	82	38	24	25	25	129	27	37	87	64	116	29	21	51	20	13	97	75	109	15	53	54	280	26	23
2020-04-01	17	69	44	62	89	11	145	130	2	25	19	58	9	94	14	21	14	179	9	34	27	25	17	25	85	30	19	18	31	113	23	36	66	57	107	25	25	45	22	11	67	67	113	11	52	51	242	27	23
2020-05-01	13	62	42	59	91	8	144	126	4	15	15	45	9	71	13	17	13	167	9	31	18	22	12	14	78	38	25	21	22	105	22	23	73	49	97	32	19	49	19	9	71	65	96	11	52	44	233	18	16
2020-06-01	19	62	41	59	84	8	147	127	4	20	16	46	10	86	15	19	15	152	9	37	21	24	12	24	74	41	18	21	29	104	22	33	72	50	98	29	24	39	15	9	65	68	95	10	44	45	250	24	16
2020-07-01	14	68	42	58	90	7	149	140	7	21	23	51	6	83	12	21	18	176	11	42	27	24	15	20	89	42	23	17	24	104	24	30	75	49	104	25	21	53	20	8	69	61	108	15	42	57	228	20	9
2020-08-01	21	54	42	55	73	9	129	130	4	20	22	50	8	75	16	17	16	153	10	64	19	22	12	19	74	37	23	14	24	92	18	28	68	50	94	22	21	44	15	7	67	61	85	14	35	45	218	22	5
2020-09-01	16	62	40	55	82	6	145	141	5	17	19	43	11	59	16	17	15	164	9	26	17	25	14	20	78	39	21	15	24	98	24	28	40	49	106	31	27	42	21	6	64	65	104	10	41	35	219	19	4
2020-10-01	21	59	48	61	69	10	129	148	6	20	19	52	7	71	18	20	17	154	8	42	24	25	15	25	85	44	20	15	24	80	18	29	46	52	104	22	21	46	22	6	65	62	93	12	32	47	232	19	5
2020-11-01	15	56	36	52	76	7	115	126	6	18	16	48	12	62	13	21	16	149	11	44	24	17	11	18	71	34	14	13	28	56	22	24	26	48	97	25	22	28	16	7	63	70	97	11	32	44	205	26	5
2020-12-01	16	65	49	50	74	8	140	137	4	19	16	48	10	66	20	14	16	160	13	34	17	25	14	28	67	35	18	14	22	54	23	30	38	53	101	19	29	35	17	8	66	61	99	11	38	39	239	20	6
2021-01-01	14	51	43	46	61	7	129	134	4	18	14	46	5	43	9	19	17	141	11	35	23	15	15	13	64	43	20	13	28	47	20	28	32	50	82	25	20	31	17	4	64	72	106	9	27	42	190	17	5
2021-02-01	15	48	36	45	65	8	115	123	4	19	12	36	10	59	16	17	12	148	12	24	19	16	10	17	52	30	13	12	18	35	20	21	27	46	81	21	22	36	16	6	52	53	95	15	29	40	199	14	4
2021-03-01	19	49	42	39	61	9	122	136	6	20	18	51	6	61	16	17	14	154	11	31	13	22	20	22	63	36	21	14	27	45	20	29	30	41	97	21	19	31	16	7	74	67	99	10	22	37	204	16	4
2021-04-01	14	53	37	40	65	7	110	122	4	14	13	42	13	62	16	24	11	148	13	36	21	17	12	18	63	36	21	18	17	44	15	26	37	41	95	17	23	35	16	11	49	56	93	15	29	41	170	18	5
2021-05-01	16	50	42	40	57	7	121	128	4	21	11	42	9	42	14	12	16	129	8	28	16	17	11	20	65	37	23	10	24	45	20	26	34	38	84	20	19	28	17	3	58	68	87	13	23	35	171	18	4
2021-06-01	13	53	33	39	61	10	126	123	4	25	13	41	12	48	21	17	10	148	9	35	21	17	15	24	67	35	18	16	14	36	18	28	28	42	87	14	26	35	17	8	54	56	99	11	24	32	162	16	4
2021-07-01	14	51	39	40	61	9	122	127	6	23	12	46	7	37	17	16	12	142	10	25	23	13	17	15	59	31	14	11	17	35	15	24	39	37	92	15	19	30	15	8	60	58	81	15	24	30	177	18	5
2021-08-01	16	51	35	32	58	6	118	117	3	17	8	46	5	32	17	15	9	136	9	32	20	14	10	16	57	28	18	14	17	50	17	26	22	36	86	21	20	25	13	9	50	56	94	15	19	35	178	11	2
2021-09-01	20	58	33	35	55	7	132	124	6	18	11	42	12	41	13	23	11	142	13	29	17	18	15	23	57	35	15	12	24	30	12	27	29	38	76	18	23	31	14	7	52	50	80	11	20	40	174	15	4
2021-10-01	19	40	38	28	56	7	120	104	4	18	10	42	9	48	13	14	4	147	8	30	22	12	15	15	55	29	18	9	18	38	14	22	28	36	86	20	17	27	9	7	42	52	87	14	20	29	161	11	4
2021-11-01	18	48	32	37	58	5	127	117	5	14	9	39	9	34	17	17	7	140	14	28	14	12	12	20	54	37	14	17	18	44	19	30	27	31	74	17	21	30	8	7	58	48	83	13	22	33	164	17	6
2021-12-01	20	44	42	31	58	7	125	103	2	15	13	41	9	37	8	20	4	151	7	34	20	15	13	18	51	37	23	14	21	40	16	25	28	32	100	13	20	29	9	6	67	42	80	14	23	33	163	16	6
2022-01-01	16	42	27	38	63	5	109	102	1	18	7	35	8	40	10	16	2	141	14	31	22	11	13	18	54	32	14	15	27	30	10	25	24	33	79	14	21	28	6	3	51	43	88	11	19	35	153	10	1
2022-02-01	10	36	31	26	49	5	119	84	3	13	6	39	9	27	14	14	3	138	11	24	15	13	11	13	40	28	16	5	18	26	11	17	24	33	77	10	19	27	7	7	48	42	75	7	16	28	142	13	2
2022-03-01	21	38	30	39	64	8	119	113	2	14	8	34	8	37	13	19	3	144	11	31	15	12	11	17	50	28	15	15	19	34	12	26	28	31	79	19	21	28	5	4	52	44	87	15	17	32	157	11	3
2022-04-01	22	39	36	28	45	7	109	98	2	13	8	42	6	37	13	12	3	142	9	27	17	9	13	17	48	27	13	13	16	29	12	25	29	36	81	11	20	26	8	7	57	37	72	11	14	26	141	17	3
2022-05-01	17	44	27	34	67	7	117	104	2	14	7	41	12	31	14	19	2	147	11	27	16	9	14	18	52	20	18	15	22	33	16	24	22	35	72	15	13	24	6	5	55	44	80	17	13	27	148	10	3
2022-06-01	20	33	34	37	44	6	110	86	4	14	5	44	7	32	15	13	2	149	9	24	20	9	11	18	47	28	10	11	22	35	12	26	26	29	68	14	11	18	8	5	44	38	72	10	13	18	141	11	4
2022-07-01	18	42	34	26	49	5	100	91	2	9	7	43	9	33	14	19	2	134	12	29	19	10	11	16	45	26	16	13	20	36	16	24	28	31	76	15	17	27	7	9	46	33	62	10	11	17	135	14	3
2022-08-01	16	34	34	35	49	3	117	85	2	7	6	50	8	33	10	16	1	153	9	24	20	13	7	14	49	32	7	11	26	35	13	27	28	29	72	15	15	29	9	6	45	32	72	15	15	20	154	12	4
2022-09-01	17	42	28	30	48	7	99	82	3	9	8	38	10	28	14	16	3	156	10	25	24	10	13	11	55	23	12	15	24	32	15	32	28	31	60	17	13	25	6	7	45	29	79	15	15	19	147	13	3
2022-10-01	20	35	24	35	49	2	105	84	1	6	6	46	5	25	14	19	2	127	11	23	16	10	11	12	40	32	10	11	25	37	9	26	25	25	67	16	12	27	8	5	42	28	59	13	17	15	132	7	2
2022-11-01	22	34	31	31	44	3	96	91	3	4	7	52	8	30	15	19	1	137	5	29	23	8	17	12	57	25	15	11	28	31	14	22	28	33	73	15	14	27	7	6	39	27	63	15	15	20	139	16	4
2022-12-01	20	30	28	27	52	4	106	77	0	9	5	44	10	24	15	18	2	132	5	30	20	12	9	16	49	28	12	15	17	28	11	31	27	29	65	18	14	25	8	5	44	24	57	10	13	19	138	13	5
2023-01-01	12	30	26	31	44	3	97	89	4	5	7	45	11	24	8	17	1	129	9	29	21	9	14	12	47	29	13	10	20	41	13	26	30	24	64	16	15	26	7	6	38	26	57	11	9	23	134	13	3
2023-02-01	20	32	24	32	42	4	90	71	2	4	6	48	4	28	9	15	2	122	6	25	19	11	8	10	37	26	12	15	17	37	12	24	31	24	68	14	15	23	6	3	37	26	49	10	12	18	116	12	1
2023-03-01	14	31	23	29	59	6	107	85	2	6	5	44	9	26	9	21	1	134	11	25	22	10	15	8	46	31	20	9	24	30	9	29	31	26	68	13	11	21	9	4	41	28	56	13	15	21	143	14	5
2023-04-01	11	31	24	30	41	5	105	71	2	6	11	48	11	28	10	14	3	114	9	25	14	12	14	12	43	28	9	13	14	28	9	31	25	25	62	15	13	22	5	7	37	19	55	10	13	16	126	11	0
2023-05-01	14	33	20	30	47	4	100	78	3	7	6	46	6	22	12	18	1	125	7	20	24	16	10	8	42	23	13	9	20	35	10	23	27	24	82	10	10	25	8	2	30	19	40	13	16	19	127	10	3
2023-06-01	12	35	20	25	46	3	102	74	3	3	4	53	9	23	10	16	4	126	13	31	16	12	11	6	46	24	18	13	21	40	8	26	27	30	68	14	10	23	9	5	45	25	53	13	13	16	121	16	3
2023-07-01	14	35	21	23	51	5	102	67	2	4	6	42	5	20	9	11	1	111	8	25	21	15	12	9	37	21	11	8	17	36	8	24	23	25	63	16	11	26	6	3	33	26	46	8	13	13	124	10	5
2023-08-01	10	31	24	32	44	5	88	74	2	3	7	56	8	20	12	17	3	122	11	22	15	17	13	9	37	23	17	12	19	28	9	27	29	26	72	18	11	21	8	3	34	27	45	11	12	14	132	15	1
2023-09-01	13	33	22	25	43	4	90	62	2	3	3	34	6	23	8	16	2	120	10	23	22	11	11	9	40	20	11	12	19	35	8	24	30	21	59	14	11	21	8	1	30	24	48	8	14	17	121	12	1
2023-10-01	16	33	19	31	38	4	86	70	2	3	6	43	7	18	12	17	1	106	8	23	18	10	17	11	42	24	11	12	17	33	8	19	19	24	56	20	8	20	7	3	35	23	46	11	15	13	131	16	1
2023-11-01	10	31	19	25	42	5	79	65	3	4	6	45	7	28	11	16	3	121	7	25	22	10	13	9	37	26	12	8	18	28	9	24	23	19	60	10	9	22	9	2	22	28	32	9	13	22	129	12	3
2023-12-01	14	28	15	24	42	7	83	69	2	3	3	36	5	18	9	16	2	109	7	20	19	9	13	7	34	22	14	12	19	35	7	19	21	22	55	17	7	18	8	1	36	22	43	12	14	19	120	17	2
2024-01-01	12	26	20	36	48	3	84	66	1	6	7	42	5	28	12	18	3	114	11	23	16	10	15	9	34	18	12	11	25	31	6	26	30	15	44	12	10	23	7	4	25	25	41	11	13	11	122	12	2
2024-02-01	9	34	17	23	43	6	76	67	3	3	4	32	0	14	8	15	0	105	4	18	15	8	11	9	36	19	9	8	13	35	8	24	16	15	49	14	7	20	6	2	35	25	35	8	15	14	122	11	2
2024-03-01	15	25	15	28	37	4	78	67	2	3	3	27	10	25	11	17	4	109	7	25	17	11	15	11	35	17	10	12	14	23	8	22	19	15	45	13	8	14	7	2	31	28	38	7	11	21	111	15	2
2024-04-01	15	30	10	29	47	6	70	66	2	1	3	34	1	17	11	15	2	112	7	20	20	10	11	7	38	14	10	8	17	32	6	27	22	17	31	15	7	20	7	2	25	17	42	10	9	15	109	14	3
2024-05-01	10	29	11	31	43	5	72	63	1	2	7	45	6	20	9	16	2	116	5	26	18	11	14	9	43	18	9	11	19	29	7	23	18	12	45	15	10	16	8	2	30	28	35	7	14	16	107	12	2
2024-06-01	14	27	9	29	43	5	64	65	1	3	3	28	3	26	9	15	2	99	8	20	17	11	11	9	26	13	11	9	15	25	8	19	18	15	36	14	8	21	6	3	25	18	35	5	11	15	91	12	2
2024-07-01	13	26	12	27	47	6	80	71	3	4	7	37	6	20	10	19	2	105	6	22	19	9	15	10	37	13	9	10	16	27	6	24	26	11	42	14	10	19	7	3	25	22	29	13	10	14	100	15	2
2024-08-01	12	33	11	26	41	6	73	64	2	4	6	29	2	17	9	17	2	104	6	19	24	12	12	13	35	13	9	7	17	24	5	21	21	13	41	17	8	18	4	1	21	20	33	11	13	12	97	14	2
2024-09-01	9	20	7	22	38	5	56	58	2	4	4	34	6	19	11	13	2	105	7	22	20	7	12	6	39	13	13	10	13	29	9	23	21	15	29	15	7	16	5	2	20	21	32	8	11	14	86	15	2
2024-10-01	10	30	11	33	33	6	76	62	2	3	5	35	4	19	9	14	2	106	6	18	20	13	13	4	32	13	14	7	10	25	8	24	24	13	40	17	11	19	4	1	22	20	32	9	13	13	92	10	1
2024-11-01	11	21	9	20	38	4	57	58	2	3	2	35	8	20	13	19	1	101	9	17	19	9	10	7	30	20	6	12	12	24	6	24	23	16	35	24	5	19	6	2	20	21	35	7	10	14	86	12	3
BRANDED COST (£)	NHS BARNSLEY	NHS BASILDON AND BRENTWOOD	NHS BASSETLAW	NHS BATH AND NORTH EAST SOMERSET, SWINDON AND WILTSHIRE	NHS BEDFORDSHIRE, LUTON AND MILTON KEYNES	NHS BERKSHIRE WEST	NHS BIRMINGHAM AND SOLIHULL	NHS BLACK COUNTRY	NHS BLACKBURN WITH DARWEN	NHS BLACKPOOL	NHS BOLTON	NHS BRADFORD DISTRICT AND CRAVEN	NHS BRIGHTON AND HOVE	NHS BRISTOL, NORTH SOMERSET AND SOUTH GLOUCESTERSHIRE	NHS BUCKINGHAMSHIRE	NHS BURY	NHS CALDERDALE	NHS CAMBRIDGESHIRE AND PETERBOROUGH	NHS CANNOCK CHASE	NHS CASTLE POINT AND ROCHFORD	NHS CHESHIRE	NHS CHORLEY AND SOUTH RIBBLE	NHS CORNWALL AND THE ISLES OF SCILLY	NHS COUNTY DURHAM	NHS COVENTRY AND WARWICKSHIRE	NHS DERBY AND DERBYSHIRE	NHS DEVON	NHS DONCASTER	NHS DORSET	NHS EAST AND NORTH HERTFORDSHIRE	NHS EAST LANCASHIRE	NHS EAST LEICESTERSHIRE AND RUTLAND	NHS EAST RIDING OF YORKSHIRE	NHS EAST STAFFORDSHIRE	NHS EAST SUSSEX	NHS FRIMLEY	NHS FYLDE AND WYRE	NHS GLOUCESTERSHIRE	NHS GREATER PRESTON	NHS HALTON	NHS HAMPSHIRE, SOUTHAMPTON AND ISLE OF WIGHT	NHS HEREFORDSHIRE AND WORCESTERSHIRE	NHS HERTS VALLEYS	NHS HEYWOOD, MIDDLETON AND ROCHDALE	NHS HULL	NHS IPSWICH AND EAST SUFFOLK	NHS KENT AND MEDWAY	NHS KIRKLEES	NHS KNOWSLEY
2019-12-01	264.87	1252.87	753.92	865.73	1436.2	213.88	2495.39	2515.86	50.94	203.77	417.63	692.75	142.58	1823.08	305.58	366.69	142.63	2617.97	132.41	713.08	448.18	427.88	224.08	387.05	1181.66	702.77	285.18	376.95	407.45	1558.57	346.32	305.59	1089.95	753.82	1813.05	600.93	285.25	662.07	336.16	305.6	1212.1	1303.49	1996.35	336.11	702.94	723.14	4369.65	438	376.93
2020-01-01	315.87	1080.21	754.06	896.58	1426.46	163.01	2577.58	2567.6	50.96	193.64	580.67	886.54	264.89	1854.23	234.35	366.86	264.93	2516.79	152.86	621.61	387.2	315.91	264.86	254.8	1192.16	753.94	326.01	305.71	275.15	1711.94	417.71	458.52	1120.84	754.06	1772.8	611.32	336.28	652.14	478.89	152.9	1487.53	1212.19	2302.45	203.77	754.04	804.81	4442.53	427.96	366.86
2020-02-01	265.2	1009.84	581.45	1070.9	1662.43	244.74	2345.73	2366.28	40.8	163.23	244.81	489.62	142.77	1468.61	183.59	326.37	224.38	1999.39	112.2	642.63	479.33	367.25	224.4	214.2	1030.15	703.68	407.88	234.64	397.77	1540.27	326.4	285.56	989.41	642.61	1550.36	489.54	326.42	550.77	346.8	122.4	1142.29	897.43	1560.51	214.16	663	734.32	3590.25	377.39	357.03
2020-03-01	234.14	1241.86	753.31	854.94	1842.31	213.73	2554.84	2748.22	71.26	213.81	386.77	895.79	264.6	1913.47	264.67	264.71	376.6	2789.02	193.42	600.66	427.5	295.28	254.4	295.2	1089.15	620.88	427.44	295.28	407.16	1852.71	468.21	508.91	1180.88	875.43	1791.45	580.15	295.24	641.25	305.4	142.57	1587.9	1180.46	2137.34	234.13	814.38	905.81	4091.86	447.9	295.25
2020-04-01	254.66	1008.54	590.89	967.57	1446.41	224.05	2505.71	2301.98	30.56	295.49	234.33	845.49	244.41	1731.5	224.1	305.61	244.46	2424.55	132.43	509.35	499.09	315.84	213.92	407.46	1100.18	509.28	336.09	213.95	468.59	1650.29	376.89	417.66	876.09	784.37	1619.62	417.63	326.01	570.45	325.98	122.27	1201.83	1059.13	1955.69	224.07	794.58	875.93	3595.6	438.01	325.99
2020-05-01	162.99	957.46	600.97	896.26	1609.15	112.02	2546.17	2149.01	61.12	183.38	264.81	611.25	203.67	1273.05	224.05	305.53	193.53	2149.33	152.77	458.36	244.49	275.07	152.77	264.79	977.85	631.42	417.52	254.71	356.49	1578.78	325.95	315.72	947.32	662.07	1537.92	621.22	254.67	621.36	295.4	132.41	1191.64	957.13	1863.59	132.45	743.61	661.95	3574.67	285.21	213.92
2020-06-01	274.86	946.74	570.11	865.16	1567.46	132.32	2504.14	2137.73	61.07	234.2	213.8	631.19	213.75	1791.33	234.15	244.35	254.47	2066.57	132.34	529.41	315.6	305.44	152.64	386.83	967.06	743	315.48	244.37	376.71	1476.15	305.41	417.33	936.6	641.34	1506.6	519.12	335.94	519.14	254.49	122.17	1109.51	1078.77	1689.71	203.55	651.53	712.54	3695.17	417.34	203.62
2020-07-01	162.89	1007.8	570.08	926.2	1475.93	132.31	2697.27	2351.38	91.63	274.88	457.97	732.97	142.48	1475.86	183.22	315.55	264.66	2371.81	203.55	682	478.44	285.1	203.55	325.72	1180.75	671.78	457.97	234.15	305.41	1537.17	356.29	396.94	936.65	671.83	1669.31	437.68	264.72	661.63	305.39	101.8	1201.03	885.43	2005.09	335.85	610.82	977.05	3338.6	315.58	101.83
2020-08-01	285.29	794.79	590.98	814.93	1344.71	142.59	2190.41	2302.44	61.13	244.59	295.49	733.58	224.08	1395.67	285.23	285.25	244.54	2118.6	142.65	1008.72	295.48	264.98	162.95	254.74	1008.68	692.66	397.24	173.22	356.59	1334.82	285.26	407.51	896.6	672.48	1456.95	366.75	285.31	560.39	224.15	112.08	1181.7	916.69	1629.96	224.13	539.99	713.12	3290.67	387.12	50.96
2020-09-01	183.21	1007.43	508.91	742.83	1465.24	101.75	2747.27	2432.03	61.07	213.74	366.3	569.93	264.53	1088.74	234.06	254.42	213.72	2391.35	152.64	386.72	254.42	285.01	183.16	274.79	1017.64	691.82	406.94	183.21	325.67	1506.07	356.19	356.14	539.35	702.14	1729.85	549.47	376.55	569.85	335.82	81.42	1119.29	946.21	2034.95	193.32	610.61	529.12	3286.57	295.12	40.72
2020-10-01	284.85	854.58	651.1	925.54	1108.75	152.54	2156.54	2573.46	81.39	234.03	315.35	742.66	193.21	1413.7	305.17	274.69	274.66	2095.63	122.08	671.39	376.38	396.74	213.61	356.09	1149.54	742.45	396.64	183.14	345.88	1241.1	284.86	427.18	681.42	712.05	1586.9	396.67	284.86	610.35	335.72	81.4	1057.86	976.28	1729.12	183.11	447.66	772.99	3417.75	315.33	61.06
2020-11-01	183.53	835.87	418.04	744.06	1406.51	101.92	2099.6	2140.48	91.75	244.68	265.01	683	295.53	1294.3	203.88	285.47	254.85	2059.11	173.29	693.13	458.62	234.49	122.36	295.62	886.92	591.12	264.94	183.5	448.47	795.14	305.85	305.76	336.42	631.99	1467.84	438.26	275.26	377.17	234.47	112.13	1141.43	1070.05	1783.6	173.29	448.56	703.25	3016.96	448.48	61.18
2020-12-01	224.25	1008.93	611.56	764.26	1355.26	142.63	2618.88	2303.18	50.97	254.83	264.99	723.56	203.79	1314.42	346.49	214.04	214.06	2109.69	173.28	570.67	244.62	305.82	213.93	489.18	896.86	652.11	356.6	163.12	275.24	774.52	366.9	387.24	560.47	743.96	1599.89	315.93	438.24	428.07	285.36	112.11	1141.28	917.05	1874.86	234.36	591.11	611.41	3536	336.3	61.18
2021-01-01	173.4	754.81	520.28	642.51	1050.49	112.18	2355.88	2335.59	51	234.64	234.58	652.8	91.79	764.9	112.18	265.19	234.59	1897.15	214.16	611.94	418.14	204	183.55	183.6	856.67	785.27	356.9	173.41	407.99	601.81	295.8	387.54	428.38	673.17	1336.02	428.37	265.22	367.18	265.2	51	1213.56	1152.25	1937.71	122.4	367.22	713.83	2794.44	265.19	61.2
2021-02-01	214.34	734.89	561.36	683.73	1234.82	112.24	2153.34	2214.65	51.04	245.01	193.92	561.35	255.1	1163.36	255.16	234.77	163.32	2031.16	193.92	316.44	387.79	193.96	153.07	193.97	673.64	581.66	224.5	142.92	306.17	510.33	255.21	265.34	377.63	673.62	1285.96	377.61	306.22	530.71	265.36	81.66	928.69	775.54	1928.75	336.75	459.3	581.74	3133.07	214.34	40.84
2021-03-01	305.88	785.15	601.66	560.75	1111.32	132.53	2141.15	2406.22	81.58	265.17	285.5	713.8	101.96	1253.97	254.9	214.16	203.94	2141.4	152.97	540.4	244.69	275.35	254.9	326.3	836.11	683.02	356.83	183.56	377.3	621.99	336.47	387.44	387.48	591.37	1478.49	336.49	265.13	377.29	234.54	122.35	1366.18	1029.66	1835.21	152.95	316.12	581.13	3231.87	275.29	50.99
2021-04-01	183.72	806.34	551.18	653.1	1092.06	102.04	2020.71	2163.65	51.04	204.15	193.93	673.61	306.13	1183.81	285.76	336.84	153.11	1929.17	214.33	551.17	367.41	193.97	163.28	306.18	816.5	663.32	357.17	224.58	316.37	622.59	204.15	326.6	500.12	571.56	1510.5	295.97	316.43	449.12	275.56	153.11	867.43	785.78	1796.13	244.95	489.89	683.74	2683.93	285.79	51.05
2021-05-01	214.47	765.87	571.84	561.51	888.41	91.87	2287.06	2368.78	51.08	255.34	153.2	602.5	183.78	867.81	204.27	163.42	224.69	1776.71	132.75	398.29	306.3	224.69	153.17	336.98	878.19	755.48	469.62	102.18	347.24	673.9	306.37	387.96	510.5	592.18	1337.55	377.77	255.3	357.43	255.29	40.85	1082.21	1112.8	1551.89	214.44	306.4	520.73	2562.7	265.53	51.08
2021-06-01	193.91	765.44	418.46	571.41	1173.44	183.65	2234.75	2234.7	40.84	347.01	183.72	602.14	295.86	897.91	377.54	234.75	142.88	2030.85	142.87	622.45	346.98	214.36	224.48	387.79	908.25	673.4	295.91	234.74	193.93	449.05	275.56	357.15	387.77	591.85	1377.59	224.52	377.62	500.05	265.35	112.27	948.99	795.85	1673.5	193.89	347.01	459.18	2408.24	244.95	40.84
2021-07-01	183.96	766.43	531.43	623.17	1042.2	122.57	2217.22	2319.38	91.97	306.62	224.79	684.67	112.4	817.3	245.23	245.25	183.93	1951.81	153.28	398.51	490.37	194.17	245.2	275.87	807.26	592.57	224.77	112.45	265.66	500.7	194.17	326.95	572.23	531.33	1410.12	286.06	275.89	398.48	245.23	112.41	1011.5	929.65	1512.23	245.25	347.46	449.56	2656.55	316.74	61.32
2021-08-01	224.99	807.92	490.93	490.78	991.89	102.25	2014.53	2116.75	30.69	235.25	143.16	705.62	122.69	664.61	316.98	204.55	122.73	1779.6	102.3	582.87	327.24	194.32	143.16	265.88	797.65	603.25	316.98	204.54	225.01	705.6	245.45	347.66	265.91	511.29	1349.85	378.36	286.36	327.25	204.53	122.73	961.16	797.58	1769	194.33	296.57	511.3	2740.56	173.85	20.46
2021-09-01	255.44	990.94	439.36	541.37	1011.3	112.36	2278.13	2155.57	71.53	265.64	183.89	613	326.83	817.19	194.12	326.95	183.89	1920.8	255.38	541.4	316.68	224.8	183.9	347.37	796.82	663.97	234.96	143.06	398.42	408.68	163.48	388.13	449.47	521.03	1174.84	316.69	337.14	418.85	234.97	91.96	898.97	755.83	1511.84	194.1	275.87	602.7	2707.19	255.4	51.09
2021-10-01	306.35	622.95	500.42	469.62	959.85	102.09	2144.36	1889.02	40.88	245.12	132.76	684.2	173.58	1153.65	224.66	245.1	51.07	2124.01	91.94	469.76	388.04	132.82	224.64	194.07	755.7	581.96	296.16	122.58	285.95	500.4	183.87	296.14	408.48	541.15	1347.9	367.59	194.05	347.2	163.39	102.13	806.61	857.58	1552.02	255.28	306.38	408.48	2430.27	173.61	51.08
2021-11-01	255.56	807.51	419.12	582.53	1042.49	71.53	2381.39	2033.98	51.14	224.86	143.11	552.01	204.39	684.76	327.07	286.21	122.65	1891.04	214.67	470.18	255.53	184.01	163.52	378.17	797.22	756.25	245.32	204.5	235.16	603.05	316.87	398.58	378.16	449.73	1124.34	275.99	265.82	419.05	143.11	102.23	1011.81	654.06	1512.64	235.09	296.48	470.16	2687.97	296.42	61.36
2021-12-01	317.09	624.04	593.33	460.26	951.32	112.5	2188.92	1882.1	30.69	204.62	265.92	675.09	225	838.63	112.53	368.21	122.69	2178.74	81.85	511.49	337.56	173.94	204.54	286.42	705.81	715.9	388.67	194.37	409.09	521.72	245.5	388.61	388.71	460.27	1708.07	265.92	245.55	398.89	143.22	102.28	1186.44	613.68	1503.55	245.49	327.38	470.48	2557.04	245.53	61.4
2022-01-01	225.56	697.12	369.08	574.03	1148.06	81.98	1968.23	1845.2	10.26	256.32	133.27	492.18	184.49	779.02	153.8	225.59	30.76	1937.66	266.53	594.54	389.55	174.29	194.75	328.04	717.67	737.94	215.3	184.59	389.6	389.62	143.56	338.25	307.58	492.03	1178.93	287.02	256.36	358.81	82.04	51.26	922.57	727.7	1763.05	143.57	246.09	522.81	2357.75	164.03	10.26
2022-02-01	143.62	543.77	400.16	389.77	861.73	71.8	2102.98	1600.34	30.79	184.69	92.33	697.55	184.65	533.42	276.98	205.18	61.55	1949.24	184.66	359.11	287.23	153.93	164.12	205.18	625.74	553.88	328.21	61.56	359.02	328.34	143.63	225.73	328.29	492.43	1210.51	225.68	266.76	400.09	112.86	112.85	841.13	656.48	1436.13	112.84	256.49	369.33	2308.15	215.46	20.52
2022-03-01	286.95	625.08	379.24	645.43	1168.08	133.19	2192.81	1967.48	20.5	194.73	153.7	491.92	184.41	686.49	235.66	338.15	112.67	2111.01	143.49	563.57	276.65	153.74	163.95	327.87	666.05	563.52	266.39	194.72	266.45	450.93	153.74	368.8	399.65	389.39	1239.93	430.32	297.2	430.32	81.97	81.96	932.37	686.45	1557.54	286.91	245.97	553.27	2479.81	163.96	30.75
2022-04-01	317.88	615.24	492.19	420.35	748.48	92.26	1886.52	1824.96	20.52	184.58	194.78	635.73	256.22	738.14	225.56	174.33	61.51	1845.82	164.04	471.63	256.34	143.57	174.3	328.08	717.73	625.31	205.08	143.62	307.58	369.19	143.6	348.59	420.37	563.89	1353.33	235.78	256.37	348.61	133.3	133.28	1035.46	574.11	1261.07	164.07	225.57	328.15	2245.34	276.83	30.78
2022-05-01	225.58	738.12	358.83	522.77	1250.57	112.74	2009.3	1906.69	20.52	215.29	112.77	615.15	246	615.02	246.04	328.05	20.51	2060.62	153.8	471.57	225.56	112.81	194.78	338.28	727.86	420.26	369	225.57	379.28	451.12	246.07	379.25	358.77	522.8	1178.84	338.24	205.03	348.55	82.03	92.26	1035.25	676.48	1465.83	287.05	194.79	420.28	2306.34	164.03	30.78
2022-06-01	256.35	563.83	430.6	615.03	717.62	81.99	2039.95	1517.19	41.03	205.06	82.01	717.63	133.26	645.79	307.52	194.82	30.76	2009.38	133.29	399.81	338.29	112.81	153.77	287.06	645.84	594.47	153.78	133.33	297.31	481.91	174.32	338.3	379.27	389.54	1045.61	317.74	143.55	235.77	123.04	82.02	768.8	604.65	1445.21	184.53	194.8	256.28	2224.37	164.05	41.03
2022-07-01	256.17	706.99	461.14	358.61	870.87	81.97	1762.26	1618.82	20.5	122.97	133.19	635.32	204.89	696.62	235.66	286.91	102.41	1793.16	184.44	553.24	348.33	122.98	163.94	307.35	624.99	522.46	307.33	163.97	286.88	481.61	215.2	348.33	420.1	440.57	1249.97	327.83	204.96	409.82	102.47	163.93	788.91	491.75	1137.23	112.74	184.43	225.42	2120.84	235.66	30.75
2022-08-01	215.11	491.65	471.14	542.71	931.85	40.96	2119.79	1505.4	20.5	102.43	92.18	788.57	153.6	675.84	174.1	245.82	20.48	2048.39	102.45	378.93	276.56	184.38	102.42	256.02	727.08	675.76	102.43	122.97	419.86	450.67	153.68	358.46	471.02	389.19	1259.51	368.6	204.84	419.87	143.39	133.11	798.77	430.07	1382.38	256.03	215.08	245.82	2427.01	194.6	41
2022-09-01	215.14	768.13	389.23	481.3	747.71	133.13	1618.33	1413.37	30.74	143.4	153.62	563.37	266.22	583.72	245.82	235.6	61.44	2161.28	143.4	460.86	440.35	143.42	163.87	153.66	839.79	501.73	215.06	194.65	440.37	389.29	235.58	368.74	471.08	419.93	952.46	389.11	204.85	348.21	92.18	122.89	798.78	450.55	1546.39	276.53	215.11	245.81	2345.27	235.56	30.75
2022-10-01	266.08	634.4	266.13	542.31	798.17	20.45	1841.9	1616.65	10.24	92.1	92.11	685.67	102.32	562.69	276.26	317.24	112.5	1606.78	235.33	419.51	235.38	122.84	184.18	225.12	552.6	654.77	214.84	143.3	337.67	521.93	112.61	368.38	368.35	388.85	1054	388.76	153.52	347.91	143.26	92.09	695.78	419.47	1043.65	184.23	255.84	174.01	2169.25	102.34	20.48
2022-11-01	327.88	594.22	420.12	460.99	809.34	40.98	1649.52	1649.49	30.75	61.48	122.94	819.68	184.39	676.09	266.38	286.9	20.49	1946.72	92.2	512.26	379.09	112.71	246.62	174.2	881.04	573.62	286.84	133.23	420.05	399.63	174.22	286.91	420.06	512.25	1219.14	286.85	184.45	420.08	112.71	102.46	727.32	409.73	1147.37	276.61	215.18	245.89	2110.57	256.16	41
2022-12-01	307.36	481.54	399.58	450.73	901.53	61.46	1772.41	1321.57	0	163.91	92.2	686.43	204.86	542.88	256.14	266.4	40.98	1762.25	102.43	491.76	327.84	143.47	122.96	235.66	645.46	573.62	225.37	194.71	235.62	327.93	143.46	430.26	420.03	420.02	1137.02	389.24	204.92	327.84	122.96	102.43	727.39	338.08	1096.06	163.93	194.68	266.37	2253.75	204.93	51.25
2023-01-01	164.27	533.83	359.37	461.93	964.86	30.8	1909.33	1570.69	41.08	71.87	102.67	728.92	297.65	523.5	164.24	266.93	20.53	1878.84	174.51	492.77	307.99	112.95	215.59	154.02	687.81	656.92	215.58	102.7	297.73	523.67	184.81	328.53	451.69	379.83	1036.86	338.75	184.82	369.56	123.19	102.66	759.59	379.79	1098.37	154.02	112.95	307.97	2135.28	205.33	30.81
2023-02-01	297.94	554.72	318.52	513.6	790.94	61.63	1530.67	1242.94	20.56	61.64	133.52	770.51	92.43	616.25	184.88	226.04	41.08	1695.16	82.21	380.14	338.98	164.4	123.27	113.06	513.66	503.31	225.97	246.57	226.04	513.73	154.14	328.78	523.85	318.51	1181.3	287.6	184.96	359.54	102.72	61.63	585.55	359.51	934.73	154.1	174.67	236.26	1838.77	184.92	10.28
2023-03-01	164.39	523.87	287.65	482.74	1016.87	82.17	1941.29	1561.25	20.56	82.19	82.18	667.73	184.87	657.23	174.61	328.73	20.54	1797.76	164.38	431.41	400.58	123.31	205.41	92.49	636.84	605.99	338.94	102.78	369.77	390.4	123.29	390.34	513.54	369.8	1078.49	256.78	143.83	267.08	154.08	71.9	893.5	441.63	1088.72	154.14	215.73	267.05	2341.79	236.25	51.38
2023-04-01	154.74	505.45	299.2	505.37	711.72	72.2	1722.72	1340.89	20.64	82.54	195.98	753.05	247.51	690.95	206.28	237.24	72.19	1526.79	175.34	422.91	196.02	154.76	216.63	144.46	598.24	649.7	185.64	165.09	185.71	381.74	123.81	412.6	422.85	361.02	959.31	309.39	247.53	330.08	72.22	134.08	691.07	278.47	1021.11	144.43	216.62	216.63	1939.13	195.98	0
2023-05-01	165.14	546.93	237.39	474.67	887.38	51.59	1805.76	1372.43	30.96	92.89	103.19	691.43	113.52	536.49	268.26	288.94	20.64	1764.63	72.25	371.48	505.58	247.66	154.79	103.21	639.75	495.23	206.38	113.53	350.83	495.36	154.78	299.27	392.13	371.47	1382.66	185.74	134.15	319.89	123.85	30.96	536.54	268.31	804.76	309.51	247.67	247.61	2022.41	144.49	30.97
2023-06-01	154.7	577.44	247.52	360.89	732.13	41.24	1989.86	1299.17	41.25	41.26	51.57	876.43	226.79	536.1	154.68	216.58	92.78	1680.83	268.07	515.54	268.09	154.74	154.7	72.22	618.71	587.59	340.25	185.65	329.92	567.16	123.75	381.5	433	463.98	1062	257.76	144.36	319.66	144.37	82.49	865.97	412.39	1010.38	175.33	237.15	226.83	1866.24	247.49	30.95
2023-07-01	195.06	595.41	277.2	369.54	1005.9	61.6	1663.07	1385.69	30.8	61.6	112.91	605.72	92.39	523.41	174.5	154.01	20.53	1498.91	123.19	431.15	359.29	174.57	205.31	123.21	492.78	492.62	184.77	82.16	369.51	503.07	92.42	328.48	349.03	420.86	1077.79	359.23	154	420.86	102.66	61.59	564.59	338.79	851.98	133.46	195.06	154.01	2135.05	154	51.35
2023-08-01	133.45	543.96	287.45	533.61	882.5	71.85	1559.99	1364.88	30.79	41.06	153.93	923.69	194.94	430.97	215.51	256.61	71.82	1724.37	174.49	359.22	318.1	215.61	215.51	112.93	554.19	533.56	359.16	143.74	328.42	410.57	164.2	369.47	472.04	410.51	1231.47	379.7	174.46	277.17	133.42	51.31	646.5	369.42	903.04	225.76	195.01	215.5	2073.13	277.08	10.27
2023-09-01	174.2	573.78	276.7	399.57	788.9	51.23	1495.99	1065.6	30.74	40.99	40.99	512.34	163.9	522.47	143.44	245.92	40.98	1701.03	153.7	420.07	317.66	153.72	153.7	122.97	584.06	522.43	215.14	153.72	307.35	491.89	102.48	338.13	481.56	297.18	1014.36	245.9	153.7	297.13	143.44	10.25	543.01	338.11	911.85	143.44	225.42	225.39	1967.21	174.2	10.25
2023-10-01	205.34	554.32	225.87	492.7	749.24	51.31	1447.39	1303.59	30.8	41.07	112.91	749.32	164.21	390.02	246.32	277.17	20.53	1478.25	133.45	461.87	297.69	143.72	236.13	154.01	554.35	584.92	205.27	143.76	297.65	482.48	143.71	266.88	307.91	369.51	913.52	431.05	102.67	287.46	123.18	41.07	718.44	297.68	944.23	195.03	236.1	174.5	2145.18	266.9	10.27
2023-11-01	123.57	514.8	205.97	432.4	720.68	61.78	1245.88	1204.56	51.48	51.49	92.67	761.89	133.84	699.97	236.77	236.83	72.06	1678.31	102.97	370.67	339.78	123.58	195.63	123.57	525.07	669.05	247.07	82.4	257.37	391.29	144.15	329.45	411.79	247.13	1019.22	247.05	133.85	370.61	154.44	30.89	370.65	432.38	710.3	133.86	216.22	319.17	2141.35	185.34	30.9
2023-12-01	195.79	432.77	195.79	370.9	772.65	103.01	1421.79	1215.71	30.91	30.93	61.81	607.88	133.9	401.73	133.96	267.89	51.5	1597.04	144.23	391.48	350.27	123.67	175.17	92.75	494.55	504.71	247.24	164.89	370.88	504.91	103.04	267.88	309.09	381.16	947.84	360.54	103.02	267.88	123.64	10.31	669.61	298.81	947.66	206.06	226.68	257.56	1905.95	288.47	20.62
2024-01-01	154.93	423.51	237.64	599.05	898.57	41.31	1311.96	1187.86	10.33	82.64	123.95	671.46	103.28	671.3	227.24	278.9	61.97	1559.93	196.26	351.22	278.87	144.62	227.25	123.95	475.12	464.73	206.53	144.65	433.76	423.55	123.94	361.52	526.73	216.91	723.06	258.21	165.27	371.85	113.63	92.95	423.48	340.85	867.57	185.94	216.92	144.6	1921.21	216.92	20.66
2024-02-01	123.92	536.95	206.55	340.76	733.12	72.29	1228.81	1084.26	51.63	41.31	82.59	557.58	0	289.08	134.24	227.19	0	1662.43	51.64	351.03	268.44	123.91	154.9	134.25	505.97	526.43	206.45	92.96	185.86	495.67	113.6	340.73	227.14	196.2	856.92	330.35	103.26	309.77	103.26	20.66	629.81	382.04	712.4	154.87	227.19	165.23	2023.64	196.18	20.66
2024-03-01	226.87	443.41	175.33	474.3	608.39	51.56	1216.87	1319.78	30.94	41.26	41.26	474.29	247.42	711.29	195.92	268.14	92.78	1577.7	123.74	443.36	309.32	134.1	237.18	144.4	474.39	432.98	175.27	144.41	185.64	319.72	154.66	288.74	329.9	206.24	721.77	309.29	103.14	175.32	103.14	30.94	505.26	443.29	824.78	92.83	175.31	288.68	1763.14	278.39	20.64
2024-04-01	175.7	510.13	123.59	442.96	892.57	70.17	1134.89	1197.26	31.24	20.82	41.65	529.65	31.22	374.74	260.23	249.87	41.64	1480.89	135.33	301.94	322.1	114.58	155.53	93.74	556.18	362.93	207.51	93.75	237.46	467.19	83.31	389.57	350.6	226.36	549.03	343.49	93.05	341.52	114.54	20.84	487.23	247.85	863.97	166.6	156.16	213.9	1788.92	249.86	31.25
2024-05-01	124.3	510.12	134.69	526.22	696.88	70.86	1270.14	1134.78	10.42	20.83	124.93	853.61	156.12	447.59	208.18	249.89	41.64	1655.77	62.49	394.3	291.53	124.98	208.26	124.97	608.24	518.34	186.69	135.4	289.49	394.35	124.93	337.49	267.32	196.44	774.67	364.28	144.42	196.52	208.16	31.24	578.24	418.74	770.27	166.54	239.45	236.77	1687.13	208.22	20.84
2024-06-01	197.16	489.29	113.19	421.47	862	71.52	999.57	1155.65	10.42	31.25	62.46	404.72	72.86	718.14	166.57	208.26	52.04	1407.93	145.76	405.96	322.04	135.4	186.72	135.37	350.66	351.82	217.92	104.16	205.54	342.26	135.35	256.93	274.35	216.61	555.46	281.06	113.87	290.2	104.12	83.26	488.58	278.41	676.65	72.9	187.4	202.85	1509.87	218.63	20.84
2024-07-01	165.95	437.25	165.22	422.79	842.59	70.18	1395.06	1290.9	52.06	62.48	114.53	623.31	176.92	478.81	207.51	301.94	41.64	1448.25	93.72	352.63	322.08	124.97	197.18	145.79	526.96	281.04	154.8	124.98	215.93	364.45	104.11	328.45	433.18	145.1	734.36	301.87	134.7	268.71	124.93	52.06	498.99	325.73	593.35	260.24	176.98	184.74	1545.38	270.68	20.84
2024-08-01	155.53	572.57	154.82	454.03	703.89	102.07	1290.93	1176.42	31.24	52.07	145.72	508.76	41.64	353.94	208.19	281.1	52.04	1439.14	114.52	374.75	426.85	145.81	154.17	166.63	467.92	364.26	175.6	83.33	393.51	385.23	62.49	315.31	358.27	175.66	690.07	333.11	113.86	310.3	62.48	10.42	352.62	289.51	635.02	218.62	218.62	153.5	1864.28	281.07	20.84
2024-09-01	134.69	374.77	82.64	410.98	676.04	61.11	978.63	968.27	31.24	62.47	62.48	560.86	145.72	489.19	208.21	208.24	41.64	1561.99	104.13	394.25	353.97	83.34	197.15	83.32	547.79	300.5	310.89	124.98	184.7	416.48	166.56	318.04	318.7	237.42	473.48	353.89	82.64	195.84	72.89	41.64	352.63	294.52	666.21	176.96	156.19	195.82	1289.93	249.87	20.84
2024-10-01	103.49	499.74	134.01	548.4	591.38	92.34	1332.61	1124.37	31.24	41.65	104.1	540.05	93.67	385.17	176.98	229.06	41.64	1431.47	83.32	300.56	291.56	166.63	187.44	52.08	413.14	269.28	279.69	83.33	134.71	364.43	114.55	337.47	423.41	186.06	689.31	405.93	155.51	311	41.68	10.42	363.71	295.8	676.62	145.77	229.05	165.96	1452.97	156.18	10.42
2024-11-01	145.07	374.73	123.57	371.32	684.95	50.69	947.29	916.08	31.23	52.04	31.23	551.75	187.35	551.58	238.72	312.3	20.82	1427.23	166.54	301.85	291.48	124.92	145.06	93.69	362.37	550.2	82.6	145.75	289.37	385.17	83.29	316.63	381.76	290.09	556.72	582.81	72.2	246.45	104.09	31.23	322.71	347.84	738.98	124.9	187.36	195.76	1428.41	187.4	31.24
PF ITEMS	NHS BARNSLEY	NHS BASILDON AND BRENTWOOD	NHS BASSETLAW	NHS BATH AND NORTH EAST SOMERSET, SWINDON AND WILTSHIRE	NHS BEDFORDSHIRE, LUTON AND MILTON KEYNES	NHS BERKSHIRE WEST	NHS BIRMINGHAM AND SOLIHULL	NHS BLACK COUNTRY	NHS BLACKBURN WITH DARWEN	NHS BLACKPOOL	NHS BOLTON	NHS BRADFORD DISTRICT AND CRAVEN	NHS BRIGHTON AND HOVE	NHS BRISTOL, NORTH SOMERSET AND SOUTH GLOUCESTERSHIRE	NHS BUCKINGHAMSHIRE	NHS BURY	NHS CALDERDALE	NHS CAMBRIDGESHIRE AND PETERBOROUGH	NHS CANNOCK CHASE	NHS CASTLE POINT AND ROCHFORD	NHS CHESHIRE	NHS CHORLEY AND SOUTH RIBBLE	NHS CORNWALL AND THE ISLES OF SCILLY	NHS COUNTY DURHAM	NHS COVENTRY AND WARWICKSHIRE	NHS DERBY AND DERBYSHIRE	NHS DEVON	NHS DONCASTER	NHS DORSET	NHS EAST AND NORTH HERTFORDSHIRE	NHS EAST LANCASHIRE	NHS EAST LEICESTERSHIRE AND RUTLAND	NHS EAST RIDING OF YORKSHIRE	NHS EAST STAFFORDSHIRE	NHS EAST SUSSEX	NHS FRIMLEY	NHS FYLDE AND WYRE	NHS GLOUCESTERSHIRE	NHS GREATER PRESTON	NHS HALTON	NHS HAMPSHIRE, SOUTHAMPTON AND ISLE OF WIGHT	NHS HEREFORDSHIRE AND WORCESTERSHIRE	NHS HERTS VALLEYS	NHS HEYWOOD, MIDDLETON AND ROCHDALE	NHS HULL	NHS IPSWICH AND EAST SUFFOLK	NHS KENT AND MEDWAY	NHS KIRKLEES	NHS KNOWSLEY
2019-12-01	0	0	0	0	0	0	0	0	0	0	0	0	0	0	0	0	0	0	0	0	0	0	0	0	0	0	0	0	0	0	0	0	0	0	0	0	0	0	0	0	0	0	0	0	0	0	0	0	0
2020-01-01	0	0	0	0	0	0	0	0	0	0	0	0	0	0	0	0	0	0	0	0	0	0	0	0	0	0	0	0	0	0	0	0	0	0	0	0	0	0	0	0	0	0	0	0	0	0	0	0	0
2020-02-01	0	0	0	0	0	0	0	0	0	0	0	0	0	0	0	0	0	0	0	0	0	0	0	0	0	0	0	0	0	0	0	0	0	0	0	0	0	0	0	0	0	0	0	0	0	0	0	0	0
2020-03-01	0	0	0	0	0	0	0	0	0	0	0	0	0	0	0	0	0	0	0	0	0	0	0	0	0	0	0	0	0	0	0	0	0	0	0	0	0	0	0	0	0	0	0	0	0	0	0	0	0
2020-04-01	0	0	0	0	0	0	0	0	0	0	0	0	0	0	0	0	0	0	0	0	0	0	0	0	0	0	0	0	0	0	0	0	0	0	0	0	0	0	0	0	0	0	0	0	0	0	0	0	0
2020-05-01	0	0	0	0	0	0	0	0	0	0	0	0	0	0	0	0	0	0	0	0	0	0	0	0	0	0	0	0	0	0	0	0	0	0	0	0	0	0	0	0	0	0	0	0	0	0	0	0	0
2020-06-01	0	0	0	0	0	0	0	0	0	0	0	0	0	0	0	0	0	0	0	0	0	0	0	0	0	0	0	0	0	0	0	0	0	0	0	0	0	0	0	0	0	0	0	0	0	0	0	0	0
2020-07-01	0	0	0	0	0	0	0	0	0	0	0	0	0	0	0	0	0	0	0	0	0	0	0	0	0	0	0	0	0	0	0	0	0	0	0	0	0	0	0	0	0	0	0	0	0	0	0	0	0
2020-08-01	0	0	0	0	0	0	0	0	0	0	0	0	0	0	0	0	0	0	0	0	0	0	0	0	0	0	0	0	0	0	0	0	0	0	0	0	0	0	0	0	0	0	0	0	0	0	0	0	0
2020-09-01	0	0	0	0	0	0	0	0	0	0	0	0	0	0	0	0	0	0	0	0	0	0	0	0	0	0	0	0	0	0	0	0	0	0	0	0	0	0	0	0	0	0	0	0	0	0	0	0	0
2020-10-01	0	0	0	0	0	0	0	0	0	0	0	0	0	0	0	0	0	0	0	0	0	0	0	0	0	0	0	0	0	0	0	0	0	0	0	0	0	0	0	0	0	0	0	0	0	0	0	0	0
2020-11-01	0	0	0	0	0	0	0	0	0	0	0	0	0	0	0	0	0	0	0	0	0	0	0	0	0	0	0	0	0	0	0	0	0	0	0	0	0	0	0	0	0	0	0	0	0	0	0	0	0
2020-12-01	0	0	0	0	0	0	0	0	0	0	0	0	0	0	0	0	0	0	0	0	0	0	0	0	0	0	0	0	0	0	0	0	0	0	0	0	0	0	0	0	0	0	0	0	0	0	0	0	0
2021-01-01	0	0	0	0	0	0	0	0	0	0	0	0	0	0	0	0	0	0	0	0	0	0	0	0	0	0	0	0	0	0	0	0	0	0	0	0	0	0	0	0	0	0	0	0	0	0	0	0	0
2021-02-01	0	0	0	0	0	0	0	0	0	0	0	0	0	0	0	0	0	0	0	0	0	0	0	0	0	0	0	0	0	0	0	0	0	0	0	0	0	0	0	0	0	0	0	0	0	0	0	0	0
2021-03-01	0	0	0	0	0	0	0	0	0	0	0	0	0	0	0	0	0	0	0	0	0	0	0	0	0	0	0	0	0	0	0	0	0	0	0	0	0	0	0	0	0	0	0	0	0	0	0	0	0
2021-04-01	0	0	0	0	0	0	0	0	0	0	0	0	0	0	0	0	0	0	0	0	0	0	0	0	0	0	0	0	0	0	0	0	0	0	0	0	0	0	0	0	0	0	0	0	0	0	0	0	0
2021-05-01	0	0	0	0	0	0	0	0	0	0	0	0	0	0	0	0	0	0	0	0	0	0	0	0	0	0	0	0	0	0	0	0	0	0	0	0	0	0	0	0	0	0	0	0	0	0	0	0	0
2021-06-01	0	0	0	0	0	0	0	0	0	0	0	0	0	0	0	0	0	0	0	0	0	0	0	0	0	0	0	0	0	0	0	0	0	0	0	0	0	0	0	0	0	0	0	0	0	0	0	0	0
2021-07-01	0	0	0	0	0	0	0	0	0	0	0	0	0	0	0	0	0	0	0	0	0	0	0	0	0	0	0	0	0	0	0	0	0	0	0	0	0	0	0	0	0	0	0	0	0	0	0	0	0
2021-08-01	0	0	0	0	0	0	0	0	0	0	0	0	0	0	0	0	0	0	0	0	0	0	0	0	0	0	0	0	0	0	0	0	0	0	0	0	0	0	0	0	0	0	0	0	0	0	0	0	0
2021-09-01	0	0	0	0	0	0	0	0	0	0	0	0	0	0	0	0	0	0	0	0	0	0	0	0	0	0	0	0	0	0	0	0	0	0	0	0	0	0	0	0	0	0	0	0	0	0	0	0	0
2021-10-01	0	0	0	0	0	0	0	0	0	0	0	0	0	0	0	0	0	0	0	0	0	0	0	0	0	0	0	0	0	0	0	0	0	0	0	0	0	0	0	0	0	0	0	0	0	0	0	0	0
2021-11-01	0	0	0	0	0	0	0	0	0	0	0	0	0	0	0	0	0	0	0	0	0	0	0	0	0	0	0	0	0	0	0	0	0	0	0	0	0	0	0	0	0	0	0	0	0	0	0	0	0
2021-12-01	0	0	0	0	0	0	0	0	0	0	0	0	0	0	0	0	0	0	0	0	0	0	0	0	0	0	0	0	0	0	0	0	0	0	0	0	0	0	0	0	0	0	0	0	0	0	0	0	0
2022-01-01	0	0	0	0	0	0	0	0	0	0	0	0	0	0	0	0	0	0	0	0	0	0	0	0	0	0	0	0	0	0	0	0	0	0	0	0	0	0	0	0	0	0	0	0	0	0	0	0	0
2022-02-01	0	0	0	0	0	0	0	0	0	0	0	0	0	0	0	0	0	0	0	0	0	0	0	0	0	0	0	0	0	0	0	0	0	0	0	0	0	0	0	0	0	0	0	0	0	0	0	0	0
2022-03-01	0	0	0	0	0	0	0	0	0	0	0	0	0	0	0	0	0	0	0	0	0	0	0	0	0	0	0	0	0	0	0	0	0	0	0	0	0	0	0	0	0	0	0	0	0	0	0	0	0
2022-04-01	0	0	0	0	0	0	0	0	0	0	0	0	0	0	0	0	0	0	0	0	0	0	0	0	0	0	0	0	0	0	0	0	0	0	0	0	0	0	0	0	0	0	0	0	0	0	0	0	0
2022-05-01	0	0	0	0	0	0	0	0	0	0	0	0	0	0	0	0	0	0	0	0	0	0	0	0	0	0	0	0	0	0	0	0	0	0	0	0	0	0	0	0	0	0	0	0	0	0	0	0	0
2022-06-01	0	0	0	0	0	0	0	0	0	0	0	0	0	0	0	0	0	0	0	0	0	0	0	0	0	0	0	0	0	0	0	0	0	0	0	0	0	0	0	0	0	0	0	0	0	0	0	0	0
2022-07-01	0	0	0	0	0	0	0	0	0	0	0	0	0	0	0	0	0	0	0	0	0	0	0	0	0	0	0	0	0	0	0	0	0	0	0	0	0	0	0	0	0	0	0	0	0	0	0	0	0
2022-08-01	0	0	0	0	0	0	0	0	0	0	0	0	0	0	0	0	0	0	0	0	0	0	0	0	0	0	0	0	0	0	0	0	0	0	0	0	0	0	0	0	0	0	0	0	0	0	0	0	0
2022-09-01	0	0	0	0	0	0	0	0	0	0	0	0	0	0	0	0	0	0	0	0	0	0	0	0	0	0	1	0	0	0	0	0	0	0	0	0	0	0	0	0	0	0	0	0	0	0	0	0	0
2022-10-01	0	0	0	0	1	0	0	0	0	0	0	0	0	0	0	0	0	0	0	0	0	0	0	0	0	0	0	0	0	0	0	0	0	0	0	0	0	0	0	0	0	0	0	0	0	0	0	0	0
2022-11-01	0	0	0	0	0	0	0	0	0	0	0	0	0	0	0	0	0	0	0	0	0	0	0	0	0	0	0	0	0	0	0	0	0	0	0	0	0	0	0	0	0	0	0	0	0	0	0	0	0
2022-12-01	0	0	0	0	0	0	0	1	0	0	0	0	0	0	0	0	0	0	0	0	0	0	0	0	0	0	0	0	0	0	0	0	0	0	0	0	0	0	0	0	0	1	0	0	0	0	1	1	0
2023-01-01	0	1	0	0	0	1	0	1	0	0	0	0	0	0	0	0	0	0	0	0	0	0	0	1	0	1	0	0	0	0	0	0	0	0	0	1	0	0	1	0	0	2	0	0	0	0	4	0	0
2023-02-01	0	1	0	0	0	0	2	2	0	0	0	0	0	2	1	0	0	2	0	0	0	0	1	1	5	2	0	0	0	1	0	0	0	1	0	0	0	0	0	0	2	0	0	0	0	0	2	0	0
2023-03-01	11	4	0	5	13	1	9	11	0	0	0	2	0	6	10	0	0	8	3	1	0	0	12	2	11	10	15	0	8	2	0	2	18	24	4	5	0	2	1	0	13	13	5	1	6	2	37	0	1
2023-04-01	3	2	1	4	11	2	6	19	0	0	0	4	3	5	9	0	0	5	0	1	0	0	6	1	12	12	10	0	9	5	0	5	5	25	0	5	0	0	1	0	11	21	4	0	1	4	25	1	0
2023-05-01	1	3	0	1	6	2	7	22	0	0	0	3	1	6	8	0	2	4	2	2	1	0	1	0	7	8	3	0	5	2	0	6	5	19	3	2	0	0	1	0	5	15	2	0	0	6	19	0	0
2023-06-01	2	5	0	1	10	5	3	27	0	0	0	3	0	3	11	0	1	2	2	1	2	0	3	2	5	8	2	0	3	4	0	4	4	7	0	4	0	1	1	0	6	12	1	0	0	6	22	0	0
2023-07-01	2	4	0	0	5	5	7	27	0	0	0	1	0	5	6	0	0	1	2	1	1	0	3	1	4	5	4	0	3	2	0	6	3	8	0	3	0	0	1	0	5	12	1	0	0	5	16	0	0
2023-08-01	2	7	0	1	3	3	9	26	0	0	0	1	0	4	11	0	0	2	4	3	4	0	2	1	3	8	4	0	2	3	0	6	4	5	0	4	0	0	0	0	3	15	4	0	0	3	24	0	0
2023-09-01	1	4	0	5	5	3	10	27	0	0	0	1	0	2	7	0	0	1	4	0	3	0	3	0	4	3	2	0	4	2	0	6	1	3	0	3	0	0	1	0	4	9	3	0	0	5	21	0	0
2023-10-01	1	5	0	5	10	4	6	20	0	0	0	3	0	4	11	0	0	2	6	1	2	0	3	1	4	8	4	0	3	1	0	6	2	3	0	3	0	0	1	0	3	12	1	0	0	4	32	0	1
2023-11-01	2	2	0	4	5	4	9	21	0	0	0	4	0	4	8	0	0	2	5	1	3	0	2	0	2	5	5	1	5	3	0	7	6	5	1	5	0	0	1	0	1	11	4	0	1	3	34	0	0
2023-12-01	1	5	0	4	9	2	9	28	0	0	0	2	0	4	5	0	0	1	4	1	3	1	3	0	6	6	9	2	5	1	0	7	3	5	0	5	0	0	1	0	3	14	3	0	2	3	40	0	0
2024-01-01	3	5	0	7	6	3	10	33	0	0	0	2	0	4	12	0	0	2	2	1	2	1	2	0	5	7	7	1	2	3	0	5	5	2	3	2	0	1	0	0	2	12	3	0	7	4	54	0	0
2024-02-01	2	7	0	8	5	4	10	27	0	0	0	1	0	2	9	0	0	0	5	2	4	2	1	2	4	5	6	1	2	2	0	5	7	1	0	3	0	1	1	0	0	9	3	0	6	4	58	0	0
2024-03-01	2	8	0	14	8	4	10	42	0	0	0	1	0	2	6	0	0	1	5	1	2	1	3	0	4	5	8	2	3	4	0	5	6	2	3	2	0	0	0	0	4	13	1	0	8	3	63	0	0
2024-04-01	2	6	0	5	4	5	15	30	0	0	0	1	0	3	8	0	0	1	7	2	4	0	3	3	3	9	7	1	4	3	0	4	10	3	2	4	0	2	1	0	4	11	4	0	9	4	63	0	0
2024-05-01	2	5	0	8	8	6	16	38	0	0	0	2	0	1	8	0	0	1	4	2	2	2	5	3	6	5	6	1	2	3	0	5	13	3	2	3	0	1	1	0	5	14	2	0	9	5	65	0	0
2024-06-01	1	7	0	8	5	6	14	34	0	0	0	1	0	7	5	0	0	2	3	0	4	1	3	2	4	12	6	1	2	3	0	4	16	0	4	3	0	1	1	0	5	12	2	0	14	5	79	0	0
2024-07-01	3	4	0	7	7	8	15	37	0	0	0	3	0	2	9	0	0	1	5	1	3	1	2	3	5	7	8	1	3	3	0	6	14	3	8	5	0	1	1	0	7	16	8	0	16	4	79	0	0
2024-08-01	1	6	0	8	8	15	20	35	0	0	1	3	0	4	14	0	0	3	3	1	3	2	3	1	5	8	4	2	4	4	0	4	17	3	4	6	0	3	0	0	12	18	4	0	17	5	78	0	0
2024-09-01	3	5	1	9	8	14	14	41	0	0	1	2	0	2	9	0	0	4	8	1	2	2	4	0	4	7	7	1	2	2	0	6	25	3	4	4	0	1	1	0	10	18	5	0	18	2	86	0	0
2024-10-01	1	6	0	7	7	18	20	36	0	0	2	6	0	1	12	0	0	4	6	0	3	1	3	1	9	10	4	1	5	4	0	5	23	2	6	4	0	2	0	0	15	19	1	0	21	4	90	0	0
2024-11-01	5	11	0	7	8	16	10	40	0	0	1	1	0	2	10	0	0	3	5	0	5	2	3	1	7	9	6	1	3	3	0	5	31	3	3	4	0	1	1	0	12	17	5	0	21	5	81	0	0
PF COST (£)	NHS BARNSLEY	NHS BASILDON AND BRENTWOOD	NHS BASSETLAW	NHS BATH AND NORTH EAST SOMERSET, SWINDON AND WILTSHIRE	NHS BEDFORDSHIRE, LUTON AND MILTON KEYNES	NHS BERKSHIRE WEST	NHS BIRMINGHAM AND SOLIHULL	NHS BLACK COUNTRY	NHS BLACKBURN WITH DARWEN	NHS BLACKPOOL	NHS BOLTON	NHS BRADFORD DISTRICT AND CRAVEN	NHS BRIGHTON AND HOVE	NHS BRISTOL, NORTH SOMERSET AND SOUTH GLOUCESTERSHIRE	NHS BUCKINGHAMSHIRE	NHS BURY	NHS CALDERDALE	NHS CAMBRIDGESHIRE AND PETERBOROUGH	NHS CANNOCK CHASE	NHS CASTLE POINT AND ROCHFORD	NHS CHESHIRE	NHS CHORLEY AND SOUTH RIBBLE	NHS CORNWALL AND THE ISLES OF SCILLY	NHS COUNTY DURHAM	NHS COVENTRY AND WARWICKSHIRE	NHS DERBY AND DERBYSHIRE	NHS DEVON	NHS DONCASTER	NHS DORSET	NHS EAST AND NORTH HERTFORDSHIRE	NHS EAST LANCASHIRE	NHS EAST LEICESTERSHIRE AND RUTLAND	NHS EAST RIDING OF YORKSHIRE	NHS EAST STAFFORDSHIRE	NHS EAST SUSSEX	NHS FRIMLEY	NHS FYLDE AND WYRE	NHS GLOUCESTERSHIRE	NHS GREATER PRESTON	NHS HALTON	NHS HAMPSHIRE, SOUTHAMPTON AND ISLE OF WIGHT	NHS HEREFORDSHIRE AND WORCESTERSHIRE	NHS HERTS VALLEYS	NHS HEYWOOD, MIDDLETON AND ROCHDALE	NHS HULL	NHS IPSWICH AND EAST SUFFOLK	NHS KENT AND MEDWAY	NHS KIRKLEES	NHS KNOWSLEY
2019-12-01	0	0	0	0	0	0	0	0	0	0	0	0	0	0	0	0	0	0	0	0	0	0	0	0	0	0	0	0	0	0	0	0	0	0	0	0	0	0	0	0	0	0	0	0	0	0	0	0	0
2020-01-01	0	0	0	0	0	0	0	0	0	0	0	0	0	0	0	0	0	0	0	0	0	0	0	0	0	0	0	0	0	0	0	0	0	0	0	0	0	0	0	0	0	0	0	0	0	0	0	0	0
2020-02-01	0	0	0	0	0	0	0	0	0	0	0	0	0	0	0	0	0	0	0	0	0	0	0	0	0	0	0	0	0	0	0	0	0	0	0	0	0	0	0	0	0	0	0	0	0	0	0	0	0
2020-03-01	0	0	0	0	0	0	0	0	0	0	0	0	0	0	0	0	0	0	0	0	0	0	0	0	0	0	0	0	0	0	0	0	0	0	0	0	0	0	0	0	0	0	0	0	0	0	0	0	0
2020-04-01	0	0	0	0	0	0	0	0	0	0	0	0	0	0	0	0	0	0	0	0	0	0	0	0	0	0	0	0	0	0	0	0	0	0	0	0	0	0	0	0	0	0	0	0	0	0	0	0	0
2020-05-01	0	0	0	0	0	0	0	0	0	0	0	0	0	0	0	0	0	0	0	0	0	0	0	0	0	0	0	0	0	0	0	0	0	0	0	0	0	0	0	0	0	0	0	0	0	0	0	0	0
2020-06-01	0	0	0	0	0	0	0	0	0	0	0	0	0	0	0	0	0	0	0	0	0	0	0	0	0	0	0	0	0	0	0	0	0	0	0	0	0	0	0	0	0	0	0	0	0	0	0	0	0
2020-07-01	0	0	0	0	0	0	0	0	0	0	0	0	0	0	0	0	0	0	0	0	0	0	0	0	0	0	0	0	0	0	0	0	0	0	0	0	0	0	0	0	0	0	0	0	0	0	0	0	0
2020-08-01	0	0	0	0	0	0	0	0	0	0	0	0	0	0	0	0	0	0	0	0	0	0	0	0	0	0	0	0	0	0	0	0	0	0	0	0	0	0	0	0	0	0	0	0	0	0	0	0	0
2020-09-01	0	0	0	0	0	0	0	0	0	0	0	0	0	0	0	0	0	0	0	0	0	0	0	0	0	0	0	0	0	0	0	0	0	0	0	0	0	0	0	0	0	0	0	0	0	0	0	0	0
2020-10-01	0	0	0	0	0	0	0	0	0	0	0	0	0	0	0	0	0	0	0	0	0	0	0	0	0	0	0	0	0	0	0	0	0	0	0	0	0	0	0	0	0	0	0	0	0	0	0	0	0
2020-11-01	0	0	0	0	0	0	0	0	0	0	0	0	0	0	0	0	0	0	0	0	0	0	0	0	0	0	0	0	0	0	0	0	0	0	0	0	0	0	0	0	0	0	0	0	0	0	0	0	0
2020-12-01	0	0	0	0	0	0	0	0	0	0	0	0	0	0	0	0	0	0	0	0	0	0	0	0	0	0	0	0	0	0	0	0	0	0	0	0	0	0	0	0	0	0	0	0	0	0	0	0	0
2021-01-01	0	0	0	0	0	0	0	0	0	0	0	0	0	0	0	0	0	0	0	0	0	0	0	0	0	0	0	0	0	0	0	0	0	0	0	0	0	0	0	0	0	0	0	0	0	0	0	0	0
2021-02-01	0	0	0	0	0	0	0	0	0	0	0	0	0	0	0	0	0	0	0	0	0	0	0	0	0	0	0	0	0	0	0	0	0	0	0	0	0	0	0	0	0	0	0	0	0	0	0	0	0
2021-03-01	0	0	0	0	0	0	0	0	0	0	0	0	0	0	0	0	0	0	0	0	0	0	0	0	0	0	0	0	0	0	0	0	0	0	0	0	0	0	0	0	0	0	0	0	0	0	0	0	0
2021-04-01	0	0	0	0	0	0	0	0	0	0	0	0	0	0	0	0	0	0	0	0	0	0	0	0	0	0	0	0	0	0	0	0	0	0	0	0	0	0	0	0	0	0	0	0	0	0	0	0	0
2021-05-01	0	0	0	0	0	0	0	0	0	0	0	0	0	0	0	0	0	0	0	0	0	0	0	0	0	0	0	0	0	0	0	0	0	0	0	0	0	0	0	0	0	0	0	0	0	0	0	0	0
2021-06-01	0	0	0	0	0	0	0	0	0	0	0	0	0	0	0	0	0	0	0	0	0	0	0	0	0	0	0	0	0	0	0	0	0	0	0	0	0	0	0	0	0	0	0	0	0	0	0	0	0
2021-07-01	0	0	0	0	0	0	0	0	0	0	0	0	0	0	0	0	0	0	0	0	0	0	0	0	0	0	0	0	0	0	0	0	0	0	0	0	0	0	0	0	0	0	0	0	0	0	0	0	0
2021-08-01	0	0	0	0	0	0	0	0	0	0	0	0	0	0	0	0	0	0	0	0	0	0	0	0	0	0	0	0	0	0	0	0	0	0	0	0	0	0	0	0	0	0	0	0	0	0	0	0	0
2021-09-01	0	0	0	0	0	0	0	0	0	0	0	0	0	0	0	0	0	0	0	0	0	0	0	0	0	0	0	0	0	0	0	0	0	0	0	0	0	0	0	0	0	0	0	0	0	0	0	0	0
2021-10-01	0	0	0	0	0	0	0	0	0	0	0	0	0	0	0	0	0	0	0	0	0	0	0	0	0	0	0	0	0	0	0	0	0	0	0	0	0	0	0	0	0	0	0	0	0	0	0	0	0
2021-11-01	0	0	0	0	0	0	0	0	0	0	0	0	0	0	0	0	0	0	0	0	0	0	0	0	0	0	0	0	0	0	0	0	0	0	0	0	0	0	0	0	0	0	0	0	0	0	0	0	0
2021-12-01	0	0	0	0	0	0	0	0	0	0	0	0	0	0	0	0	0	0	0	0	0	0	0	0	0	0	0	0	0	0	0	0	0	0	0	0	0	0	0	0	0	0	0	0	0	0	0	0	0
2022-01-01	0	0	0	0	0	0	0	0	0	0	0	0	0	0	0	0	0	0	0	0	0	0	0	0	0	0	0	0	0	0	0	0	0	0	0	0	0	0	0	0	0	0	0	0	0	0	0	0	0
2022-02-01	0	0	0	0	0	0	0	0	0	0	0	0	0	0	0	0	0	0	0	0	0	0	0	0	0	0	0	0	0	0	0	0	0	0	0	0	0	0	0	0	0	0	0	0	0	0	0	0	0
2022-03-01	0	0	0	0	0	0	0	0	0	0	0	0	0	0	0	0	0	0	0	0	0	0	0	0	0	0	0	0	0	0	0	0	0	0	0	0	0	0	0	0	0	0	0	0	0	0	0	0	0
2022-04-01	0	0	0	0	0	0	0	0	0	0	0	0	0	0	0	0	0	0	0	0	0	0	0	0	0	0	0	0	0	0	0	0	0	0	0	0	0	0	0	0	0	0	0	0	0	0	0	0	0
2022-05-01	0	0	0	0	0	0	0	0	0	0	0	0	0	0	0	0	0	0	0	0	0	0	0	0	0	0	0	0	0	0	0	0	0	0	0	0	0	0	0	0	0	0	0	0	0	0	0	0	0
2022-06-01	0	0	0	0	0	0	0	0	0	0	0	0	0	0	0	0	0	0	0	0	0	0	0	0	0	0	0	0	0	0	0	0	0	0	0	0	0	0	0	0	0	0	0	0	0	0	0	0	0
2022-07-01	0	0	0	0	0	0	0	0	0	0	0	0	0	0	0	0	0	0	0	0	0	0	0	0	0	0	0	0	0	0	0	0	0	0	0	0	0	0	0	0	0	0	0	0	0	0	0	0	0
2022-08-01	0	0	0	0	0	0	0	0	0	0	0	0	0	0	0	0	0	0	0	0	0	0	0	0	0	0	0	0	0	0	0	0	0	0	0	0	0	0	0	0	0	0	0	0	0	0	0	0	0
2022-09-01	0	0	0	0	0	0	0	0	0	0	0	0	0	0	0	0	0	0	0	0	0	0	0	0	0	0	7.01	0	0	0	0	0	0	0	0	0	0	0	0	0	0	0	0	0	0	0	0	0	0
2022-10-01	0	0	0	0	13.99	0	0	0	0	0	0	0	0	0	0	0	0	0	0	0	0	0	0	0	0	0	0	0	0	0	0	0	0	0	0	0	0	0	0	0	0	0	0	0	0	0	0	0	0
2022-11-01	0	0	0	0	0	0	0	0	0	0	0	0	0	0	0	0	0	0	0	0	0	0	0	0	0	0	0	0	0	0	0	0	0	0	0	0	0	0	0	0	0	0	0	0	0	0	0	0	0
2022-12-01	0	0	0	0	0	0	0	7.01	0	0	0	0	0	0	0	0	0	0	0	0	0	0	0	0	0	0	0	0	0	0	0	0	0	0	0	0	0	0	0	0	0	7	0	0	0	0	7.01	7.01	0
2023-01-01	0	7.03	0	0	0	7.03	0	7.03	0	0	0	0	0	0	0	0	0	0	0	0	0	0	0	7.03	0	7.03	0	0	0	0	0	0	0	0	0	7.03	0	0	7.03	0	0	14.03	0	0	0	0	28.12	0	0
2023-02-01	0	7.03	0	0	0	0	28.12	14.06	0	0	0	0	0	28.12	28.1	0	0	14.06	0	0	0	0	1.28	7.03	35.14	21.09	0	0	0	7.03	0	0	0	7.02	0	0	0	0	0	0	21.09	0	0	0	0	0	14.06	0	0
2023-03-01	119.49	28.13	0	35.13	98.44	14.05	63.29	98.39	0	0	0	21.08	0	49.22	105.42	0	0	56.24	35.14	7.03	0	0	84.39	14.07	78.61	84.36	112.45	0	56.26	14.06	0	14.06	126.49	162.83	28.1	42.18	0	14.06	14.05	0	133.55	140.46	42.18	7.03	49.21	14.07	288.22	0	7.03
2023-04-01	35.29	21.17	7.06	49.37	91.76	14.12	49.41	197.62	0	0	0	28.25	42.34	49.4	78.79	0	0	35.3	0	7.06	0	0	42.37	7.06	93.06	112.95	77.61	0	70.58	42.36	0	35.32	35.26	177.64	0	42.36	0	0	14.11	0	119.98	192.9	42.34	0	7.06	35.29	197.69	7.06	0
2023-05-01	7.07	35.31	0	14.12	49.44	21.19	70.64	240.1	0	0	0	21.2	7.07	70.62	77.67	0	14.13	42.38	21.19	14.13	7.07	0	7.07	0	77.67	77.71	21.19	0	35.34	14.14	0	56.51	42.36	141.24	28.24	14.14	0	0	14.12	0	49.45	148.21	21.19	0	0	56.5	176.6	0	0
2023-06-01	21.17	63.5	0	7.06	84.7	49.4	35.28	261.11	0	0	0	21.18	0	28.23	105.83	0	7.06	21.17	21.17	7.06	14.12	0	21.18	14.12	49.39	91.73	14.1	0	21.18	28.24	0	35.29	35.27	49.39	0	35.29	0	7.06	14.11	0	63.5	155.14	7.06	0	0	49.41	176.46	0	0
2023-07-01	14.06	42.16	0	0	42.17	42.16	63.25	274	0	0	0	7.03	0	56.21	56.2	0	0	7.03	14.06	7.03	7.03	0	21.09	7.03	35.13	56.21	28.08	0	21.09	14.06	0	49.67	28.1	56.21	0	21.09	0	0	14.05	0	49.18	140.43	7.03	0	0	49.16	147.55	0	0
2023-08-01	21.07	91.29	0	7.03	28.1	28.1	84.3	280.95	0	0	0	7.03	0	49.15	112.37	0	0	14.06	35.13	35.11	42.12	0	14.06	7.03	28.09	77.28	42.12	0	14.06	21.09	0	70.23	37.44	35.13	0	35.13	0	0	0	0	21.08	161.47	35.13	0	0	21.09	210.78	0	0
2023-09-01	7.02	35.07	0	35.07	42.09	35.06	105.19	252.5	0	0	0	7.02	0	21.04	56.12	0	0	7.02	28.07	0	35.05	0	21.05	0	42.08	35.06	14	0	28.07	21.04	0	63.12	7.02	21.06	0	28.06	0	0	14.02	0	42.08	85.28	28.06	0	0	56.09	168.39	0	0
2023-10-01	7.03	56.19	0	35.14	91.34	35.12	70.23	203.73	0	0	0	28.1	0	28.12	112.37	0	0	14.06	49.19	14.04	21.06	0	21.09	7.03	35.12	84.3	35.1	0	21.09	7.03	0	42.15	14.06	21.06	0	28.1	0	0	14.04	0	21.08	126.4	7.03	0	0	28.12	281.05	0	14.04
2023-11-01	14.1	14.1	0	28.17	42.29	35.24	91.6	204.35	0	0	0	35.24	0	35.24	64.7	0	0	14.1	35.25	14.09	35.21	0	14.1	0	21.14	49.32	42.26	7.05	56.36	21.15	0	70.45	70.42	35.24	7.05	35.25	0	0	14.09	0	7.05	119.72	63.39	0	7.05	28.17	303.05	0	0
2023-12-01	7.05	49.35	0	28.21	84.61	21.15	105.74	289.06	0	0	0	14.1	0	35.25	49.34	0	0	7.05	35.25	14.1	35.23	7.05	21.15	0	49.33	56.41	77.52	14.11	35.25	7.05	0	49.37	28.21	35.25	0	35.27	0	0	14.1	0	42.3	147.94	28.2	0	32.98	21.15	380.71	0	0
2024-01-01	21.22	35.36	0	56.53	56.55	28.27	113.08	339.29	0	0	0	14.14	0	35.34	134.27	0	0	14.15	14.14	14.13	21.19	7.07	14.14	0	42.39	70.67	63.6	7.07	28.25	21.22	0	56.53	42.42	14.13	28.28	14.14	0	7.07	0	0	14.15	120.09	28.27	0	75.5	28.29	487.73	0	0
2024-02-01	14.14	77.72	0	56.56	42.41	35.34	106	282.65	0	0	0	7.07	0	21.2	91.86	0	0	0	42.41	28.26	42.39	14.14	7.07	14.14	28.26	70.65	49.44	7.07	14.13	14.14	0	35.33	63.59	7.06	0	21.21	0	7.07	14.13	0	0	91.83	42.38	0	61.34	35.34	551.19	0	0
2024-03-01	14.12	77.63	0	98.83	70.58	35.29	127	444.56	0	0	0	7.06	0	14.12	63.5	0	0	7.06	35.3	14.11	21.16	14.11	21.18	0	35.28	42.35	77.62	14.12	35.27	35.29	0	35.29	49.4	14.11	28.23	14.12	0	0	0	0	42.34	148.11	7.06	0	63.53	21.18	585.72	0	0
2024-04-01	14.26	49.89	0	35.18	28.52	49.87	156.71	320.59	0	0	0	7.13	0	28.5	91.2	0	0	7.13	71.25	21.37	41.82	0	21.39	21.39	20.92	92.61	56.08	7.13	42.28	21.39	0	28.05	92.63	20.92	14.26	28.52	0	14.26	14.24	0	35.63	90.96	35.63	0	64.16	35.63	559.66	0	0
2024-05-01	14.26	49.87	0	56.1	78.37	49.89	178.08	384.72	0	0	0	14.26	0	7.13	106.83	0	0	7.13	28.52	28.49	20.45	21.37	35.65	21.39	42.31	63.18	49.42	7.13	13.79	21.39	0	42.29	127.78	20.92	21.37	21.39	0	7.13	14.24	0	35.65	147.45	21.37	0	90.35	35.64	583.77	0	0
2024-06-01	7.13	64.13	0	56.57	49.87	57	156.71	334.88	0	0	0	7.13	0	78.36	56.52	0	0	14.26	28.5	0	48.93	7.13	21.39	14.26	28.05	134.87	48.95	7.13	13.79	21.39	0	28.05	141.11	0	35.16	21.39	0	7.13	7.13	0	42.76	110.94	14.26	0	147.34	42.76	707.89	0	0
2024-07-01	21.39	35.63	0	49.91	64.12	71.26	149.61	398.94	0	0	0	21.39	0	14.26	99.26	0	0	7.13	42.76	14.24	27.57	14.24	14.26	21.39	35.18	56.55	63.21	7.13	20.44	21.39	0	49.42	127.8	20.92	77.9	35.65	0	7.13	14.24	0	49.44	175.76	92.61	0	135.4	28.52	746.73	0	0
2024-08-01	7.13	71.23	0	56.57	64.15	142.68	220.83	370.44	0	0	14.24	21.39	0	42.74	149.15	0	0	21.39	28.5	14.24	34.69	14.26	21.39	7.13	42.76	99.71	27.58	14.26	42.28	28.52	0	28.05	148.71	20.92	35.16	42.78	0	22.48	0	0	92.2	165.9	64.1	0	154.49	42.76	729.27	0	0
2024-09-01	21.39	42.76	7.13	63.7	113.95	121.14	142.49	470.14	0	0	14.24	13.79	0	14.26	92.14	0	0	28.05	64.14	14.24	20.45	21.37	28.52	0	35.16	70.78	56.08	7.13	13.79	14.26	0	42.3	212.39	20.92	28.05	28.52	0	7.13	14.24	0	71.29	169.51	49.87	0	135.41	14.26	801.42	0	0
2024-10-01	7.13	57	0	49.43	71.24	190.93	227.96	391.82	0	0	28.49	41.35	0	14.24	141.52	0	0	28.52	49.88	0	34.68	7.13	21.39	7.13	70.8	113.96	34.67	7.13	56.51	28.52	0	35.16	190.53	13.78	62.7	28.52	0	21.37	0	0	134.92	187.67	7.13	0	197.23	42.74	845.07	0	0
2024-11-01	35.64	106.88	0	56.55	85.49	170.03	99.74	477.23	0	0	14.24	7.13	0	21.37	126.79	0	0	21.39	35.65	0	56.05	21.37	21.39	7.13	63.66	77.44	41.84	7.13	28.03	21.39	0	41.36	282.64	20.92	21.39	28.52	0	7.13	14.24	0	106.42	173.44	78.33	0	171.05	49.4	801.82	0	0
[truncated: 58 more columns]
