# Supplementary material for: Regional variation and trends in prostaglandin analogue prescribing for glaucoma in England 2019–2024
Source: Eye (Lond). 2026 Apr 22;40(10):1483–9. doi: 10.1038/s41433-026-04468-3 (PMC13341770; doi:10.1038/s41433-026-04468-3)
Supplement: Supplementary file 3 — Supplementary Table 2 [file 41433_2026_4468_MOESM3_ESM.xlsx]

## Sheet: Suppl Table 2
	Generic preserved			Branded preserved			Preservative Free generic and branded
	CCG	Items	Spend	CCG	Items	Spend	CCG	Items	Spend
	Name	(n ±SD)	(£±SD)	Name	(n ±SD)	(£±SD)	Name	(n ±SD)	(£±SD)
Latanoprost
1	Sunderland	807 (±14)	1666 (±451)	Berkshire West	51 (±12)	140 (±39)	Greater Preston	416 (±99)	1130 (±578)
2	South Tyneside	789 (±16)	1572 (±370)	West Lancashire	37 (±15)	84 (±44)	Chorley & South Ribble	386 (±98)	1049 (±557)
3	Wigan Borough	771 (±7)	1035 (±312)	Cannock Chase	31 (±10)	80 (±26)	Oxfordshire	307 (±61)	906 (±3.9)
4	Portsmouth	695 (±20)	722 (±226)	St Helens	31 (±12)	89 (±24)	Birmingham & Solihull	298 (±65)	842 (±393)
5	Warrington	689 (±14)	793 (±282)	Heywood, Middleton & Rochdale	31 (±5)	65 (±11)	Blackburn & Darwen	292 (±65)	1069 (±512)
Bimatoprost
1	Wakefield	421 (±38)	709 (±277)	Heywood, Middleton & Rochdale	205 (±43)	641 (±115)	Leicester City	186 (±29)	596 (±146)
2	Blackpool	377 (±26)	779 (±262)	Kirklees	149 (±11)	376 (±64)	East Leicestershire & Rutland	161 (±25)	517 (±136)
3	Fylde & Wyre	333 (±29)	567 (±207)	Wakefield	140 (±52)	363 (±146)	Ipswich & East Suffolk	129 (±31)	417 (±151)
4	Vale of York	328 (±9)	584 (±265)	Wirral	117 (±105)	334 (±292)	Calderdale	110 (±9)	280 (±51)
5	Southport & Formby	286 (±33)	354 (±204)	West Lancashire	115 (±21)	266 (±43)	North East Lincolnshire	108 (±10)	426 (±145)
Travoprost
1	Manchester	175 (±26)	108 (±21)	Southend	42 (±10)	101 (±16)	SE Staffordshire & Seisdon Peninsula	2 (±3)	2 (±3)
2	Hull	172 (±11)	108 (±14)	Lincolnshire	32 (±7)	69 (±10)	Kent & Medway	2 (±3)	2 (±3)
3	Thurrock	158 (±32)	74 (±17)	Basildon & Brentwood	32 (±11)	61 (±13)	Stafford & Surrounds	2 (±3)	2 (±3)
4	Trafford	154 (±18)	90 (±14)	Bassetlaw	32 (±13)	70 (±25)	Oxfordshire	2 (±2)	2 (±3)
5	Nottingham & Nottinghamshire	151 (±20)	84 (±18)	Morecambe Bay	29 (±8)	62 (±13)	East Staffordshire	1 (±4)	1 (±3)
